# Supplementary material for: Conservation of the dehiscence zone gene regulatory network in dicots and the role of the SEEDSTICK ortholog of California poppy (Eschscholzia californica) in fruit development
Source: EvoDevo. 2024 Dec 27;15:16. doi: 10.1186/s13227-024-00236-0 (PMC11673373; doi:10.1186/s13227-024-00236-0)
Supplement: Supplementary file 8 — Supplementary material 8. [file 13227_2024_236_MOESM8_ESM.csv]

	EC_2dap_DZ_1	EC_2dap_DZ_2	EC_2dap_DZ_3	EC_2dap_DZ_4	EC_2dap_NDZ_1	EC_2dap_NDZ_2	EC_2dap_NDZ_3	EC_2dap_NDZ_4	EC_6dap_DZ_1	EC_6dap_DZ_2	EC_6dap_DZ_3	EC_6dap_DZ_4	EC_6dap_NDZ_1	EC_6dap_NDZ_2	EC_6dap_NDZ_3	EC_6dap_NDZ_4
EscalH1.4G467300.1.v1.1	2.9367700000000001	3.3840870000000001	3.941271	2.377265	2.2582930000000001	2.632803	1.886666	1.900854	1.613882	1.5355179999999999	1.348384	1.4700740000000001	0.98106899999999997	0.97120499999999998	1.1788270000000001	0.97475000000000001
EscalH1.3G241800.1.v1.1	16.750457999999998	15.736651999999999	16.608180000000001	16.856223	18.757957000000001	15.416562000000001	16.811143999999999	16.168305	16.906891999999999	12.814913000000001	15.62504	16.836310000000001	15.223141999999999	15.730376	17.795818000000001	11.11345
EscalH1.2G381700.1.v1.1	9.7950599999999994	10.81828	8.1046040000000001	9.5882900000000006	10.154980999999999	10.703662	9.7771799999999995	9.3223129999999994	9.4536069999999999	10.044542	9.6225149999999999	9.6923600000000008	10.408958	10.102546	11.201928000000001	13.184334
EscalH1.4G471100.1.v1.1	0.16358400000000001	0.40342299999999998	0.074366000000000002	0.31004100000000001	0.091092999999999993	0.23794599999999999	0.060942999999999997	0.54519899999999999	0.80631200000000003	1.1183289999999999	1.357091	1.6152880000000001	0.25640099999999999	0.29603099999999999	0.72044399999999997	0.44984499999999999
EscalH1.1G018400.1.v1.1	0	0	0	0.037156000000000002	0	0	0	0	0	0	0	0.044365000000000002	0	0	0.078018000000000004	0
EscalH1.4G238200.1.v1.1	0.39842100000000003	0.074895000000000003	0.69378799999999996	0.64616600000000002	0.41294700000000001	0.15263299999999999	0.55671300000000001	0.403505	0.62535300000000005	0.10994	0.89235900000000001	0.41658699999999999	0.68023299999999998	0.48342600000000002	0.53390400000000005	0
EscalH1.3G418500.1.v1.1	0	0	0	0	0	0	0	0	0	0	0	0	0	0	0.033652000000000001	0
EscalH1.1G501300.1.v1.1	0.081318000000000001	0.28153699999999998	0.44056699999999999	0.068310999999999997	0.044791999999999998	0.17110500000000001	0.242395	0.52252900000000002	0.41035300000000002	0.573214	0.43426399999999998	0.36649599999999999	0.66941399999999995	0.37987799999999999	0.286746	1.431303
EscalH1.2G077600.1.v1.1	14.762203	13.274602	14.185014000000001	14.214369	18.128671000000001	11.777577000000001	15.576840000000001	17.876436999999999	19.193189	19.581078000000002	19.145014	20.362660999999999	24.232588	21.170957999999999	24.172194000000001	18.085398000000001
EscalH1.1G032900.1.v1.1	54.335881999999998	60.227874999999997	59.496811999999998	49.647461	57.824395000000003	63.304113000000001	55.550375000000003	56.933543	53.710056000000002	45.209662000000002	49.132950999999998	56.267279000000002	54.854892999999997	57.082912999999998	56.852589000000002	44.355888
EscalH1.1G015900.1.v1.1	78.048053999999993	68.749515000000002	70.279049000000001	85.476045999999997	79.089521000000005	73.895169999999993	71.248947999999999	64.695635999999993	55.236527000000002	57.356493	54.644477000000002	59.415961000000003	54.089134000000001	52.348699000000003	55.563343000000003	61.93235
EscalH1.6G056300.1.v1.1	0.189189	0.15221999999999999	0.102007	0.062538999999999997	0.1308	0	0.15923999999999999	0	0.196016	0	0	0.112014	0.084161	0	0	0.075749999999999998
EscalH1.5G109200.1.v1.1	1.649165	2.9371719999999999	1.4731129999999999	2.190137	3.6120869999999998	2.7470840000000001	2.4250099999999999	2.3782019999999999	1.6058570000000001	1.758391	1.5402260000000001	2.0757590000000001	1.6909920000000001	1.606913	1.1045609999999999	0.72834399999999999
EscalH1.3G291700.1.v1.1	78.336489	75.739941000000002	74.790611999999996	79.504576	71.404870000000003	70.492812999999998	69.040053	65.131236000000001	61.408138999999998	62.084851999999998	65.57396	61.817760999999997	59.276561000000001	58.650925999999998	56.137928000000002	51.814729
EscalH1.2G301800.1.v1.1	3.9482490000000001	5.2974290000000002	5.1367729999999998	3.7462460000000002	5.3754270000000002	4.7707829999999998	4.7348220000000003	4.644304	4.6319439999999998	4.278448	4.0693970000000004	4.1486900000000002	4.9852169999999996	4.6961180000000002	4.689953	3.7340450000000001
EscalH1.6G103700.1.v1.1	6.6450670000000001	6.6189419999999997	4.9864160000000002	6.709797	7.0063040000000001	6.0790160000000002	6.0716000000000001	3.9001199999999998	3.7537419999999999	2.6240899999999998	3.5230869999999999	3.248243	3.291204	3.7221739999999999	3.413313	1.251873
EscalH1.4G220800.1.v1.1	49.733083000000001	55.117097000000001	45.260998000000001	47.355361000000002	49.336931	56.868136	47.269503	44.562632999999998	43.80491	46.04289	43.027557000000002	44.690854000000002	39.600994	40.474463999999998	41.763103999999998	43.196148000000001
EscalH1.3G072000.1.v1.1	10.172824	23.136032	5.5570870000000001	8.8225099999999994	17.710429999999999	59.140349999999998	17.466747999999999	14.158021	16.391390999999999	25.553424	18.322296999999999	18.735990999999999	28.809049999999999	29.002188	28.522027999999999	62.642240999999999
EscalH1.1G276200.1.v1.1	6.6638570000000001	7.8201179999999999	8.3042119999999997	7.1081659999999998	6.4310429999999998	6.4483389999999998	6.4294890000000002	5.3260870000000002	4.0538340000000002	3.0451030000000001	3.404785	3.2173210000000001	2.3130449999999998	2.4524089999999998	2.7347980000000001	1.6651279999999999
EscalH1.4G102500.1.v1.1	9.2219309999999997	11.994293000000001	10.486394000000001	8.5830160000000006	9.8716179999999998	11.325175	9.5478140000000007	9.3420649999999998	9.1030809999999995	8.3425980000000006	8.4515829999999994	8.7122989999999998	8.8565699999999996	8.4358509999999995	9.1053479999999993	8.0248430000000006
EscalH1.2G226000.1.v1.1	12.313010999999999	10.760626	12.87659	12.078753000000001	12.145683	9.3060589999999994	11.346871	6.6678050000000004	5.0172970000000001	3.0928309999999999	3.4492600000000002	3.7659280000000002	3.3576130000000002	3.4983339999999998	3.591386	1.9297610000000001
EscalH1.1G642200.1.v1.1	95.706689999999995	110.740172	117.528858	95.435519999999997	98.483706999999995	110.621481	91.344676000000007	109.289551	101.491522	114.288376	104.473895	94.386613999999994	100.712144	101.20146200000001	100.79298799999999	113.561477
EscalH1.6G046800.1.v1.1	0.085621000000000003	0.019892	0	0.057641999999999999	0.095530000000000004	0	0.085059999999999997	0.118351	0.10370699999999999	0.20633399999999999	0.28436800000000001	0.30626799999999998	0.23108600000000001	0.194664	0.150814	0.068430000000000005
EscalH1.6G096700.1.v1.1	10.408048000000001	9.0699249999999996	11.074325	10.031781000000001	11.533662	10.883165999999999	10.646779	10.905567	11.515025	10.446839000000001	11.23452	10.36481	10.322587	10.111805	10.237567	5.3408340000000001
EscalH1.3G251300.1.v1.1	0	0	0	0	0	0	0	0	0	0.30054399999999998	0	0	0	0	0	0.97134600000000004
EscalH1.6G183800.1.v1.1	0.084758	0.032890000000000003	0.034380000000000001	0.095157000000000005	0.021103	0.019984999999999999	0.0093550000000000005	0.71567700000000001	1.19777	1.345504	1.714493	1.6053200000000001	1.5311600000000001	1.5452159999999999	1.3516969999999999	0.65714399999999995
EscalH1.5G137400.1.v1.1	14.97593	14.234308	16.823319000000001	14.176485	15.563973000000001	14.174836000000001	14.263322000000001	11.932874	10.718586	8.2860460000000007	9.1388839999999991	8.3614169999999994	8.3208310000000001	8.3877849999999992	8.0403880000000001	7.9429169999999996
EscalH1.4G192600.1.v1.1	0	0	0.051970000000000002	0.011624000000000001	0	0	0	0.015044999999999999	0.067058000000000006	0	0.043006000000000003	0	0.110622	0.12925	0.11898300000000001	0
EscalH1.3G162100.1.v1.1	0.75944199999999995	0.78642900000000004	0.36074600000000001	0.72248699999999999	0.71863299999999997	0.31471100000000002	0.80366899999999997	0.61939999999999995	0.69989999999999997	0.97681499999999999	1.145211	1.1316600000000001	1.2400709999999999	1.3307370000000001	1.439435	1.0224230000000001
EscalH1.1G362100.1.v1.1	23.359659000000001	17.561236000000001	16.898228	20.47691	24.273897000000002	15.547568999999999	22.320129999999999	15.152471999999999	14.690866	13.601041	14.926556	13.127993999999999	15.908780999999999	17.280574999999999	15.576071000000001	9.9121170000000003
EscalH1.4G091800.1.v1.1	0	0	0	0	0	0	0.026915000000000001	0	0.027344	0	0	0	0	0	0.047738000000000003	0.054283999999999999
EscalH1.4G214600.1.v1.1	0.59051900000000002	0.86435399999999996	2.2470919999999999	0.99089700000000003	0.41063899999999998	1.239598	0.73921400000000004	1.1052360000000001	1.1272409999999999	0.98294599999999999	1.191101	0.594163	0.72378799999999999	1.0600160000000001	0.85321800000000003	0.45869199999999999
EscalH1.2G462900.1.v1.1	88.953173000000007	98.300550999999999	99.897501000000005	92.268625	95.841975000000005	93.571912999999995	90.623123000000007	66.825085999999999	50.671273999999997	32.87762	35.871679	35.169094999999999	32.648046000000001	30.76688	31.530878999999999	26.758790999999999
EscalH1.1G101300.1.v1.1	8.0715310000000002	7.0303370000000003	5.3969839999999998	7.3881050000000004	8.1732630000000004	7.5073819999999998	8.8892209999999992	7.2883620000000002	7.6940790000000003	6.9820890000000002	7.638496	7.8047570000000004	7.3721160000000001	8.4103290000000008	8.1288210000000003	7.852989
EscalH1.3G301300.1.v1.1	1.1297079999999999	0.85684400000000005	0.85161699999999996	0.50435700000000006	0.66306100000000001	0.85549799999999998	0.38583600000000001	0.55823699999999998	0.49883	0.115116	0.137325	0.59999599999999997	0.170767	0.29288599999999998	0.15557499999999999	0.070905999999999997
EscalH1.1G455200.1.v1.1	14.000014999999999	13.044725	12.215168999999999	13.585637999999999	13.806411000000001	12.679603999999999	14.222186000000001	11.116705	12.584334999999999	11.984952	11.613288000000001	12.611268000000001	13.642899	13.511564	13.36754	12.631667999999999
EscalH1.5G313600.1.v1.1	0.34116800000000003	0.32921699999999998	0.274976	0.23904900000000001	0.59901499999999996	0.84030099999999996	0.56492799999999999	0.25278600000000001	0.28695300000000001	0.18595400000000001	0.083073999999999995	0.19850000000000001	0.054933999999999997	0.11777899999999999	0.125253	0
EscalH1.6G127800.1.v1.1	18.732868	15.275015	18.493213999999998	19.054099999999998	19.498683	16.175395000000002	16.915310999999999	17.238999	16.447590000000002	16.098879	15.356565	15.891052999999999	12.944614	13.445942000000001	12.038430999999999	14.315474
EscalH1.4G164200.1.v1.1	356.27515499999998	457.49141900000001	497.05834900000002	361.10671000000002	549.93917899999997	515.90071799999998	537.24070700000004	351.435382	229.48309800000001	123.83148300000001	104.067485	99.803561000000002	165.736052	161.70953	164.09854000000001	248.54164599999999
EscalH1.5G129600.1.v1.1	14.579838000000001	12.401766	14.864195	15.464682	14.628615999999999	13.716609	14.598276	11.344156999999999	9.5233729999999994	10.884611	10.050363000000001	9.4898659999999992	8.1061230000000002	7.4194760000000004	7.2417809999999996	7.545617
EscalH1.1G007000.1.v1.1	50.960382000000003	31.959786000000001	41.538645000000002	50.460332000000001	43.810414999999999	31.205528999999999	49.025115999999997	52.716098000000002	59.986365999999997	60.247515999999997	66.082804999999993	69.324648999999994	75.585410999999993	74.150274999999993	73.042201000000006	55.867674000000001
EscalH1.4G377500.1.v1.1	5.1027180000000003	2.0372129999999999	1.6984319999999999	4.7012609999999997	2.075002	1.9507509999999999	2.2706300000000001	4.2860579999999997	6.2950439999999999	8.7700999999999993	7.164148	8.1003170000000004	5.1924299999999999	5.1974609999999997	4.1664070000000004	4.0364120000000003
EscalH1.1G237700.1.v1.1	0	0	0.102599	0	0.093059000000000003	0	0	0	0	0	0	0	0	0	0	0
EscalH1.5G361900.1.v1.1	8.3273030000000006	8.4918709999999997	6.8239570000000001	8.0259560000000008	8.0435300000000005	7.6084079999999998	7.1967309999999998	5.8124979999999997	5.3313129999999997	4.9625139999999996	5.3811020000000003	5.3035040000000002	4.3761679999999998	4.6767640000000004	5.0177849999999999	4.3227419999999999
EscalH1.2G241300.1.v1.1	293.76772599999998	245.67525900000001	309.94555100000002	298.15666399999998	268.23152900000002	250.442241	276.00413200000003	206.006169	181.519082	148.20323500000001	147.38830100000001	140.666203	137.37936999999999	130.70922300000001	130.81205700000001	87.433503999999999
EscalH1.4G041700.1.v1.1	183.21463199999999	190.77263400000001	167.902964	193.57336799999999	172.134906	198.28074599999999	184.35647399999999	128.41412	111.721975	98.062033999999997	100.610288	96.205094000000003	91.683329999999998	89.584365000000005	93.943212000000003	80.034612999999993
EscalH1.2G492400.1.v1.1	38.328184999999998	41.632255999999998	41.264847000000003	34.924599999999998	44.187486999999997	38.738928999999999	38.448653999999998	28.079037	24.706399999999999	16.459955999999998	19.317972999999999	19.845376999999999	18.016590000000001	17.988973000000001	18.056605999999999	10.792334
EscalH1.2G251800.1.v1.1	56.424253	46.831693000000001	93.186020999999997	59.715902999999997	48.632086000000001	41.625618000000003	48.685955999999997	74.933667999999997	71.049008000000001	61.000892999999998	65.661563000000001	63.599288999999999	61.059033999999997	61.516122000000003	58.488768	41.671747000000003
EscalH1.5G124000.1.v1.1	17.231939000000001	12.718489	11.880775	16.834790999999999	18.216391000000002	11.594166	16.923770000000001	13.677179000000001	14.669513	17.388548	16.569009000000001	16.405826999999999	15.846700999999999	15.757755	16.753686999999999	13.03506
EscalH1.4G219000.1.v1.1	6.2503950000000001	9.0673399999999997	10.184238000000001	5.5380830000000003	5.3750780000000002	8.1301430000000003	5.5720190000000001	6.0630389999999998	3.330209	2.1472329999999999	2.058433	2.5872449999999998	2.4391370000000001	2.3872990000000001	2.2762739999999999	1.3959299999999999
EscalH1.6G380000.1.v1.1	34.671188000000001	34.664292000000003	34.541083	35.953910999999998	34.247525000000003	36.522176000000002	33.770093000000003	31.871122	31.436937	28.855944999999998	30.969797	29.4133	28.826813000000001	28.815867000000001	28.126026	23.021892000000001
EscalH1.5G031100.1.v1.1	0.061898000000000002	0	0	0	0.034272999999999998	0	0	0.030578999999999999	0	0	0	0.030894999999999999	0	0	0	0
EscalH1.6G058600.1.v1.1	0.410972	0.23210900000000001	0.43414399999999997	0.41386400000000001	0.53464900000000004	0.26386599999999999	0.40830899999999998	0.34168799999999999	0.50222299999999997	0.53462900000000002	0.42331600000000003	0.50405	0.76012999999999997	0.62520799999999999	0.71831999999999996	1.164925
EscalH1.3G020700.1.v1.1	134.883869	197.313886	146.93262200000001	136.649023	171.94024300000001	224.761335	152.42041900000001	96.130336	72.437935999999993	43.008778999999997	46.473509	43.395121000000003	53.255941	50.915537999999998	53.937649999999998	38.343724000000002
EscalH1.1G601900.1.v1.1	94.255430000000004	56.430799999999998	72.945024000000004	97.156549999999996	65.494649999999993	54.813076000000002	66.601269000000002	40.500048999999997	31.539003999999998	22.389586000000001	25.490307000000001	26.567011000000001	21.62594	22.386089999999999	23.359289	11.364141
EscalH1.2G495000.1.v1.1	15.435681000000001	17.083003999999999	16.534334000000001	15.697953999999999	14.585791	16.407834000000001	15.713623	14.370977	13.659380000000001	11.072742	12.718413	12.97171	15.45213	16.149567999999999	15.580629999999999	12.493395
EscalH1.2G490100.1.v1.1	33.220398000000003	33.802562000000002	34.293346	31.816562000000001	27.313077	30.615235999999999	28.501864999999999	23.526706000000001	22.187996999999999	21.676617	21.153672	20.415109000000001	17.070886000000002	18.337375000000002	17.958124000000002	17.838635
EscalH1.5G108400.1.v1.1	21.885861999999999	22.861411	18.648772000000001	21.559744999999999	22.425242999999998	22.025535999999999	22.725453000000002	18.097923000000002	16.744600999999999	16.161833999999999	17.301257	16.218736	19.538101999999999	17.865003999999999	18.142347000000001	15.651691
EscalH1.3G023200.1.v1.1	0.17084099999999999	0.10238	0.93917600000000001	0.64868300000000001	0.096523999999999999	0	0	0.097336000000000006	0.565245	0.61255400000000004	0.44010300000000002	0.39491900000000002	0.39758199999999999	0.469555	0.27058300000000002	0.18341199999999999
EscalH1.4G283600.1.v1.1	11.652524	11.968598	12.331382	9.1059900000000003	8.2895140000000005	9.9096200000000003	8.4582929999999994	7.1077120000000003	7.1514819999999997	5.3772849999999996	5.97858	6.140301	5.442469	4.4906189999999997	4.7064009999999996	3.8008660000000001
EscalH1.1G549100.1.v1.1	0.947133	0.25809900000000002	0.37053199999999997	0.84324100000000002	0.86520900000000001	0.41173399999999999	0.415132	1.34846	1.996248	1.5794619999999999	2.8221889999999998	2.8911380000000002	3.040743	3.1450469999999999	3.80661	1.088692
EscalH1.3G165300.1.v1.1	10.671768	12.721139000000001	8.7701239999999991	10.979409	9.9439170000000008	15.506503	10.980562000000001	10.229149	12.556635999999999	11.45194	13.65446	15.092601999999999	11.19998	10.575255	11.156667000000001	8.5066159999999993
EscalH1.1G365300.1.v1.1	0	0	0	0	0	0	0	0	0.017468999999999998	0	0.050715000000000003	0.017197	0	0	0	0.017291000000000001
EscalH1.6G292800.1.v1.1	10.819520000000001	10.228768000000001	7.8738469999999996	11.635020000000001	12.540618	18.334778	13.229082999999999	8.2479289999999992	6.4928359999999996	3.8820839999999999	4.5632229999999998	5.001925	4.1854779999999998	4.1095550000000003	5.1089549999999999	2.3723139999999998
EscalH1.5G384600.1.v1.1	3.8329870000000001	6.0779430000000003	8.6070759999999993	3.3774009999999999	3.581261	9.4528850000000002	3.4105180000000002	6.9952449999999997	4.9145849999999998	4.069979	2.1497459999999999	2.4210980000000002	1.958701	2.2459440000000002	2.4054099999999998	8.939902
EscalH1.6G242700.1.v1.1	55.989488000000001	59.345407000000002	53.462623000000001	55.337124000000003	51.994329999999998	58.262745000000002	57.265706999999999	55.685451	53.533140000000003	50.148949000000002	49.718051000000003	52.915523	51.138024999999999	52.363475999999999	52.970927000000003	49.234749000000001
EscalH1.3G158700.1.v1.1	57.742247999999996	26.764782	31.349167999999999	52.437064999999997	30.102741000000002	20.146673	36.020252999999997	41.241368000000001	46.527830999999999	51.052911999999999	51.213805000000001	53.434353000000002	74.070733000000004	73.972565000000003	72.281216999999998	62.117750999999998
EscalH1.6G120600.1.v1.1	182.37135699999999	192.70565300000001	202.00521000000001	178.014295	207.43921	198.90590499999999	205.46653499999999	206.15328400000001	197.182256	206.914264	186.47687300000001	187.105245	199.44281899999999	207.98226700000001	201.63916900000001	290.84743600000002
EscalH1.3G070300.1.v1.1	21.175732	27.384924000000002	21.743886	19.600286000000001	23.073630999999999	26.478044000000001	20.899968999999999	20.664337	20.459053000000001	19.886596000000001	19.327888999999999	20.123246999999999	21.990386999999998	22.068612000000002	21.617605999999999	19.081572999999999
EscalH1.1G358700.1.v1.1	0.80617799999999995	1.2460880000000001	0.47320400000000001	1.1506289999999999	0.135745	0.72283399999999998	0.21843599999999999	0.53085000000000004	1.109588	1.84067	1.405314	1.3626780000000001	0.30657200000000001	0.42978899999999998	0.47347800000000001	3.1549330000000002
EscalH1.2G363100.1.v1.1	2.545242	2.4756649999999998	2.3621050000000001	2.5111789999999998	2.8458549999999998	2.6390129999999998	2.8037879999999999	17.629888999999999	24.961742999999998	38.645831999999999	30.873663000000001	31.273990999999999	27.755268000000001	28.417189	27.664850000000001	43.173043999999997
EscalH1.5G344500.1.v1.1	146.217727	178.74418299999999	135.06309099999999	145.98096899999999	130.311565	179.763958	146.70589200000001	135.194447	127.51669200000001	122.31823799999999	112.830433	120.79291499999999	106.43009600000001	106.93565099999999	101.819192	121.582875
EscalH1.4G239400.1.v1.1	18.551096999999999	19.811664	22.894515999999999	17.616038	20.968001999999998	21.097588999999999	20.756349	20.979144999999999	19.093164000000002	14.204362	16.510999999999999	18.009008000000001	19.261175000000001	19.147288	18.603686	12.934151
EscalH1.1G019200.1.v1.1	23.243596	22.466273000000001	27.104737	22.042829999999999	29.405766	23.977046999999999	23.319725999999999	20.467017999999999	20.269656999999999	21.201373	21.008724999999998	18.942996999999998	22.001199	20.169485000000002	20.760839000000001	17.813848
EscalH1.4G243500.1.v1.1	2.6817359999999999	3.118684	4.3844620000000001	2.5918990000000002	2.5263779999999998	3.1841439999999999	2.5525350000000002	3.3958059999999999	3.2596099999999999	3.172428	2.8275929999999998	2.9405920000000001	2.1911200000000002	2.2477170000000002	1.8546	2.4487169999999998
EscalH1.5G105900.1.v1.1	31.235025	7.0344309999999997	3.4054150000000001	29.206939999999999	10.752717000000001	8.7161919999999995	9.9813259999999993	7.5220779999999996	11.283374	10.691417	13.230930000000001	12.220508000000001	11.700707	11.897071	10.915088000000001	8.5616939999999992
EscalH1.1G274100.1.v1.1	0	0	0.080005999999999994	0	0	0.13975499999999999	0.16463900000000001	0.098249000000000003	0.033449	0.036054999999999997	0	0	0	0	0.029207	0
EscalH1.4G207200.1.v1.1	0.33904800000000002	0.44621699999999997	0.23264299999999999	0.65062600000000004	1.381578	0.864452	1.0106850000000001	0.239508	0.34217500000000001	0	0.093871999999999997	0.097275	0.046981000000000002	0.050355999999999998	0.085425000000000001	0.14647499999999999
EscalH1.3G198300.1.v1.1	532.00302199999999	637.93462	934.49455599999999	535.30027700000005	494.93087700000001	619.15956900000003	528.03664100000003	676.81174499999997	523.523911	404.245271	387.82664899999997	401.56635	421.88997799999999	415.53244100000001	422.66207400000002	421.19843500000002
EscalH1.1G398300.1.v1.1	2.5953569999999999	0.24187500000000001	0.250224	2.5184350000000002	0.22287999999999999	1.541455	1.500793	0.214837	0	0	0	0	0	0	0.19018199999999999	0
EscalH1.6G126900.1.v1.1	27.077472	25.913205000000001	24.162427999999998	26.298888999999999	19.644406	19.448447000000002	19.578994999999999	22.392002000000002	26.680958	27.203174000000001	28.426154	27.637751999999999	18.514904000000001	18.242749	18.009615	16.090387
EscalH1.2G033900.1.v1.1	0.58660699999999999	1.058942	0.17680199999999999	0.64696299999999995	0.93095700000000003	1.351488	0.87425699999999995	1.050853	1.7761340000000001	0.99567600000000001	1.6035550000000001	1.5768200000000001	1.1707939999999999	1.0268299999999999	1.486504	0.220997
EscalH1.1G256500.1.v1.1	0	0	0	0	0	0	0	0	0	0	0	0	0	0	0	0
EscalH1.2G468000.1.v1.1	0.29652400000000001	1.132717	0.53751000000000004	0.59831599999999996	0.82150599999999996	2.0025580000000001	0.82489299999999999	0.380851	0.389067	0.67845599999999995	0.31759500000000002	0.44381799999999999	0.88827800000000001	0.49147800000000003	0.80998099999999995	0.62432600000000005
EscalH1.2G359100.1.v1.1	207.43402699999999	205.943352	227.275564	207.322035	205.45492200000001	203.334912	190.398999	161.33373800000001	146.68366700000001	125.607315	132.75470300000001	125.106101	118.60283099999999	119.398504	118.404884	83.188145000000006
EscalH1.2G530500.1.v1.1	0	0	0	0	0	0	0	0	0	0	0	0.065283999999999995	0	0	0	0
EscalH1.4G076000.1.v1.1	5.2974129999999997	6.0877929999999996	4.8724689999999997	5.0024420000000003	6.1977779999999996	7.1085320000000003	5.7081489999999997	5.9952180000000004	5.6372710000000001	7.6169690000000001	5.9575089999999999	6.1642900000000003	6.7067370000000004	6.8134079999999999	7.3499299999999996	12.177129000000001
EscalH1.2G209100.1.v1.1	0	0.12037	0	0.043679000000000003	0.115346	0.137157	0.025801000000000001	0.17956900000000001	0.31454100000000002	0.28339399999999998	0.50620799999999999	0.388214	0.67707399999999995	0.88715100000000002	0.59489400000000003	0.83232099999999998
EscalH1.3G075400.1.v1.1	0.17924100000000001	0.44317899999999999	0	0.084884000000000001	0.012539	0.21385699999999999	0.066772999999999999	0.055286000000000002	0.13569400000000001	0.15993099999999999	0.28495500000000001	0.29994199999999999	0.15099699999999999	0.12720400000000001	0.059182999999999999	0.067036999999999999
EscalH1.1G306500.1.v1.1	12.596914999999999	11.943529	13.567246000000001	13.604120999999999	12.646675	8.0277700000000003	11.616393	6.9436049999999998	6.0687150000000001	3.4224420000000002	3.789787	4.0486709999999997	2.3394439999999999	3.8753690000000001	2.9797509999999998	2.341898
EscalH1.3G106500.1.v1.1	13.865715	22.555132	14.674231000000001	14.077159999999999	13.818372	25.160608	12.618365000000001	13.564432999999999	11.316981	9.0437469999999998	8.7101860000000002	8.5775539999999992	7.1298700000000004	7.0980920000000003	6.6596159999999998	6.2150400000000001
EscalH1.1G459900.1.v1.1	7.2646889999999997	7.9760099999999996	6.298381	7.4299540000000004	9.6437299999999997	10.385869	9.2162000000000006	7.0207170000000003	6.6282449999999997	4.8676750000000002	6.3585229999999999	5.9119549999999998	6.6693230000000003	6.544956	6.5475459999999996	6.0097149999999999
EscalH1.4G357200.1.v1.1	20.832753	16.458812000000002	21.082356999999998	19.870552	20.908080999999999	17.901077999999998	22.193621	16.950755999999998	15.558576	11.429103	14.287392000000001	14.099465	18.216145000000001	16.632704	17.090612	10.901654000000001
EscalH1.2G070800.1.v1.1	3.578722	2.5466479999999998	5.5903809999999998	3.6616379999999999	3.4662760000000001	3.7298689999999999	3.4018250000000001	4.4973029999999996	3.5545900000000001	3.3639380000000001	3.2704689999999998	2.811985	2.7935819999999998	3.3416410000000001	2.7821669999999998	2.6877450000000001
EscalH1.1G493400.1.v1.1	28.336361	30.207899999999999	27.843820000000001	29.95806	29.287754	27.232227000000002	29.046254000000001	22.222325999999999	20.657080000000001	19.588198999999999	18.454575999999999	19.760999000000002	18.109231999999999	19.390186	19.547076000000001	16.534694999999999
EscalH1.5G011300.1.v1.1	15.512522000000001	19.395728999999999	11.629640999999999	15.959527	13.351224	18.888209	11.969669	12.627541000000001	15.968313999999999	14.887461999999999	15.666354999999999	17.494377	11.347433000000001	11.164365999999999	13.263450000000001	11.374938999999999
EscalH1.3G003600.1.v1.1	3.1195870000000001	2.5664910000000001	1.6783360000000001	2.7815530000000002	2.8037160000000001	3.124816	2.7976100000000002	1.764778	1.770413	1.9951030000000001	2.0756410000000001	2.3943569999999998	1.6419360000000001	2.3001749999999999	2.494945	0.84226100000000004
EscalH1.6G047900.1.v1.1	21.542740999999999	29.641348000000001	23.858996999999999	21.011554	24.153489	28.944908000000002	25.372	17.006399999999999	14.865085000000001	11.081158	12.267766	12.649732999999999	10.985941	11.367376999999999	10.976573999999999	9.4216010000000008
EscalH1.2G165800.1.v1.1	11.534093	15.048176	16.01398	11.257611000000001	11.383307	11.209078	9.2249680000000005	14.795648999999999	13.575575000000001	12.053844	12.599314	12.649628999999999	15.071541	13.968126	13.982791000000001	14.578141
EscalH1.3G093500.1.v1.1	4.8340519999999998	4.4231119999999997	4.6222050000000001	4.7678969999999996	4.4261379999999999	4.2705970000000004	3.8496389999999998	4.2564609999999998	4.5516370000000004	4.1109859999999996	4.024286	4.5617599999999996	3.9509639999999999	4.3805610000000001	4.2190450000000004	2.8410959999999998
EscalH1.1G475500.1.v1.1	11.076485	10.760337	12.334414000000001	10.040682	20.718879000000001	17.836271	18.444962	21.061612	22.134657000000001	24.147444	23.255421999999999	25.161484999999999	25.535755000000002	27.030027	24.886011	24.252376000000002
EscalH1.5G117000.1.v1.1	89.779443999999998	96.327670999999995	85.851218000000003	90.799554000000001	86.029071999999999	93.810934000000003	84.487305000000006	84.293715000000006	85.477891999999997	85.265715	90.061971	83.378871000000004	86.481843999999995	87.264962999999995	85.159138999999996	79.193528000000001
EscalH1.3G196600.1.v1.1	0.13572000000000001	0.17106399999999999	0.10519199999999999	0.123712	0.13561699999999999	0.11006199999999999	0.12019100000000001	0.22120300000000001	0.36637999999999998	0.48454700000000001	0.44839899999999999	0.38531100000000001	0.074843999999999994	0.080249000000000001	0.045763999999999999	0.051677000000000001
EscalH1.6G100200.1.v1.1	13.028314	12.659599999999999	13.147667	14.500978	13.108832	11.570539	13.314503999999999	12.049001000000001	11.585514	12.073646999999999	11.598667000000001	12.163717	11.783237	11.212979000000001	11.327819	9.7520220000000002
EscalH1.3G078900.1.v1.1	0.0095049999999999996	0	0	0.0080029999999999997	0.021298999999999998	0	0.0094420000000000007	0.0093810000000000004	0	0	0.0093030000000000005	0	0	0	0	0
EscalH1.1G396600.1.v1.1	0.087650000000000006	0.48746099999999998	0	0.22158	1.046319	0.53448600000000002	0.42679499999999998	0.18143400000000001	0.26488200000000001	0	0.078146999999999994	0	0.41755700000000001	0	0.30393799999999999	0
EscalH1.1G149100.1.v1.1	1.6877340000000001	2.0231699999999999	2.3305530000000001	1.6469210000000001	1.936601	1.748904	1.9163559999999999	4.5247229999999998	5.6578150000000003	6.8942509999999997	6.5725020000000001	6.7227360000000003	3.466027	3.2160069999999998	3.506294	2.5385610000000001
EscalH1.4G166100.1.v1.1	0	0.082651000000000002	0	0	0	0.075344999999999995	0	0	0	0.85495600000000005	0	0	0	0	0	2.5860120000000002
EscalH1.1G360400.1.v1.1	0	0	0	0	0	0.086817000000000005	0	0	0.041648999999999999	0	0	0	0	0	0.072760000000000005	0
EscalH1.3G160400.1.v1.1	15.043839999999999	15.128519000000001	8.9692360000000004	14.907691	20.933717000000001	14.596087000000001	19.883016000000001	12.083183	13.733677999999999	15.541229	15.917574	15.316419	21.458076999999999	21.803930000000001	21.054618000000001	24.442084999999999
EscalH1.3G349100.1.v1.1	0.126355	0.072459999999999997	0	0.052983000000000002	0	0.19819100000000001	0.251133	11.321685	16.512623999999999	18.460176000000001	18.846983999999999	18.745016	17.639776000000001	16.999015	17.336970000000001	7.0353349999999999
EscalH1.1G463900.1.v1.1	0	0.014727000000000001	0	0	0	0.013424	0	0.024997999999999999	0.025562000000000001	0.027793000000000002	0.024766	0.012562	0.055966000000000002	0.026148999999999999	0	0
EscalH1.1G038000.1.v1.1	62.644257000000003	86.058788000000007	69.020430000000005	63.763137	68.699995999999999	80.390527000000006	62.556089	62.543019000000001	57.513522999999999	52.854863000000002	56.401800999999999	56.098129	57.479336000000004	55.99004	55.754280999999999	41.572885999999997
EscalH1.1G208700.1.v1.1	19.717331000000001	21.056049000000002	18.883085000000001	19.631453	18.333573000000001	16.932580999999999	18.707104000000001	14.645289	11.751167000000001	9.1310149999999997	10.247192	9.8226399999999998	9.0896209999999993	9.351343	8.9374529999999996	6.4560880000000003
EscalH1.2G198800.1.v1.1	3.5294789999999998	3.6520220000000001	5.2850099999999998	3.2599689999999999	3.8916620000000002	3.5263640000000001	3.2416459999999998	3.9609589999999999	3.4691160000000001	1.9379550000000001	3.4142190000000001	3.5653480000000002	2.5111279999999998	3.338816	3.4628230000000002	1.043938
EscalH1.6G114800.1.v1.1	0.12678200000000001	0.37997199999999998	0.42146400000000001	0.24263000000000001	0.32267499999999999	0.24882000000000001	0.18582099999999999	0.33747100000000002	0.218	0.29577799999999999	0.19462599999999999	0.26707399999999998	0.26119399999999998	0.35524099999999997	0.26824999999999999	0.054017999999999997
EscalH1.2G148700.1.v1.1	0.164663	0	0.065765000000000004	0	0.240041	0.69027899999999998	0.054542	0.16290499999999999	0.38774199999999998	0.29584100000000002	0.159304	0.33142300000000002	0.533084	0.11427	0.096831	0.11086500000000001
EscalH1.3G087200.1.v1.1	31.978846000000001	30.650599	28.573225000000001	31.111342	29.969982000000002	29.726004	29.157208000000001	25.909001	24.669170999999999	22.449684000000001	22.307034000000002	23.138898999999999	22.453935000000001	21.742978999999998	20.998280999999999	17.341014000000001
EscalH1.1G288800.1.v1.1	21.897667999999999	18.261398	19.544492000000002	21.339473000000002	19.340529	18.068064	20.002379000000001	20.514379000000002	21.037495	21.880006000000002	22.825285000000001	22.994980000000002	20.167141999999998	21.677672999999999	20.220272000000001	19.190441
EscalH1.4G227600.1.v1.1	35.668965	25.855136999999999	18.427768	34.553463999999998	40.226081999999998	21.730718	33.989179999999998	21.629372	24.851203999999999	30.154029000000001	27.262467000000001	28.738022999999998	21.152629999999998	20.775068999999998	20.889254999999999	18.734579
EscalH1.1G390900.1.v1.1	0.10797	0.12539	0.109167	0.151423	0.161578	0.20954200000000001	0.035755000000000002	0.159911	0.090816999999999995	0.039407999999999999	0.070296999999999998	0.035770999999999997	0.069393999999999997	0.092998999999999998	0.079243999999999995	0.017982000000000001
EscalH1.1G411600.1.v1.1	21.479574	18.453323000000001	20.036836999999998	21.168130000000001	19.768352	18.275607000000001	19.882107000000001	17.671191	16.836697999999998	15.929368999999999	17.291224	17.627331000000002	18.273807000000001	17.416630000000001	17.743407999999999	13.488438
EscalH1.3G190900.1.v1.1	43.804597000000001	38.540033999999999	37.797843999999998	41.413102000000002	49.360796999999998	44.331249999999997	47.376215999999999	48.377678000000003	53.177987000000002	52.990237999999998	54.341253999999999	57.791699000000001	66.075666999999996	59.606302999999997	66.839066000000003	60.230714999999996
EscalH1.1G279200.1.v1.1	3.4112589999999998	8.4336149999999996	6.2581530000000001	2.7991920000000001	4.2846830000000002	9.18337	4.1776619999999998	4.8624349999999996	2.281882	0.77461999999999998	1.117192	1.4296979999999999	1.3442689999999999	1.3997679999999999	0.97905799999999998	0.95721999999999996
EscalH1.3G210300.1.v1.1	228.58799300000001	233.12677500000001	299.16778699999998	229.136853	278.46501599999999	254.78449699999999	283.62956700000001	259.55183599999998	210.762766	178.28047799999999	165.18646799999999	157.75193400000001	177.023506	183.66790800000001	179.73586800000001	275.52520700000002
EscalH1.6G049800.1.v1.1	5.5599400000000001	6.0597989999999999	6.4028559999999999	4.2953530000000004	5.3706630000000004	5.2190969999999997	5.9391239999999996	4.9857680000000002	4.0870490000000004	3.3229920000000002	3.5963780000000001	3.177441	3.915054	3.5973099999999998	3.9933740000000002	2.2894079999999999
EscalH1.5G087500.1.v1.1	0	0	0	0	0	0	0	0	0	0	0	0	0	0	0	0
EscalH1.2G354200.1.v1.1	25.934822	25.758823	22.754474999999999	24.842072999999999	22.719581999999999	24.238768	23.438552999999999	60.48903	76.851174999999998	108.54652299999999	90.653576999999999	90.794737999999995	107.421862	109.76538499999999	105.008644	151.781507
EscalH1.2G229000.1.v1.1	65.751233999999997	97.062746000000004	41.95532	63.357582999999998	73.257647000000006	84.088903000000002	67.091257999999996	99.432682	128.82797199999999	159.893202	157.14699200000001	164.39400699999999	143.67321799999999	144.227283	148.74743900000001	174.563661
EscalH1.6G125200.1.v1.1	10.274940000000001	11.390815999999999	11.635486999999999	9.8871920000000006	12.880461	10.527467	12.093833	9.5289289999999998	7.9160890000000004	6.5740429999999996	6.173432	6.3480100000000004	7.5689289999999998	7.4759929999999999	7.8526109999999996	5.5432880000000004
EscalH1.5G047600.1.v1.1	17.774726999999999	17.545591999999999	19.875803000000001	18.185658	17.395553	18.462651000000001	17.917173999999999	13.432342999999999	12.794726000000001	9.6914979999999993	10.046920999999999	9.5850480000000005	8.8674250000000008	8.9318489999999997	8.9508609999999997	7.6136949999999999
EscalH1.6G099700.1.v1.1	37.159258000000001	28.432853999999999	48.604467	35.294119999999999	33.708730000000003	21.824491999999999	32.192373000000003	32.249870000000001	25.912824000000001	20.787545000000001	21.715363	22.803256000000001	21.787369999999999	20.559750999999999	20.336376999999999	16.281524999999998
EscalH1.4G342100.1.v1.1	3.079339	2.906015	2.8355359999999998	3.196418	2.639329	3.0739390000000002	2.4006460000000001	2.6775820000000001	2.9559690000000001	2.6507930000000002	2.9443480000000002	3.1385139999999998	2.8212290000000002	3.037668	2.7000609999999998	1.4471369999999999
EscalH1.5G128300.1.v1.1	0	0.05985	0.031248000000000001	0	0.057354000000000002	0.027278	0.051312000000000003	0.051026000000000002	0.28700900000000001	0.16909199999999999	0.075524999999999995	0.180141	0.085653000000000007	0.106965	0.195412	0.051726000000000001
EscalH1.1G457800.1.v1.1	0	0	0	0	0	0	0	0	0	0	0	0	0	0	0.0075339999999999999	0
EscalH1.6G063300.1.v1.1	17.901941999999998	20.085301000000001	19.445461999999999	19.188085999999998	17.062118999999999	18.615933999999999	16.883220999999999	14.977753	13.171054	10.899483	11.743129	12.091129	11.804380999999999	11.618975000000001	10.224409	8.2742290000000001
EscalH1.2G262500.1.v1.1	12.706535000000001	14.985742	12.773066999999999	12.182107999999999	12.869014999999999	14.056658000000001	12.954276999999999	10.841438	9.1620670000000004	8.4305199999999996	8.200844	9.507771	8.3602310000000006	8.3748360000000002	8.7047469999999993	7.4690560000000001
EscalH1.1G014100.1.v1.1	2.597232	6.2096239999999998	3.5165829999999998	2.3406009999999999	3.5876809999999999	6.1446589999999999	2.6602130000000002	3.3902030000000001	3.0661969999999998	2.42333	2.528143	2.7702589999999998	2.949309	3.0037020000000001	3.4901719999999998	1.9818340000000001
EscalH1.1G447300.1.v1.1	9.7659749999999992	7.677543	8.7167239999999993	8.8817459999999997	9.4994639999999997	8.8795000000000002	10.062502	6.7605370000000002	6.1285480000000003	4.3174130000000002	4.7742110000000002	5.0186080000000004	4.8802680000000001	4.9675459999999996	4.9427630000000002	3.7348919999999999
EscalH1.5G093200.1.v1.1	18.998462	19.526532	20.044402999999999	18.617842	23.494612	20.728128999999999	21.02402	17.932531999999998	16.445712	17.705698999999999	17.442665000000002	16.837721999999999	20.597493	20.269227000000001	19.419816999999998	20.312920999999999
EscalH1.2G431700.1.v1.1	161.87351899999999	179.12575000000001	142.23817600000001	166.43832399999999	142.76585900000001	189.32429300000001	164.40248199999999	219.22568000000001	243.97846000000001	201.05970199999999	221.38859099999999	276.58824499999997	250.58829299999999	227.092074	250.992244	183.91206199999999
EscalH1.6G059300.1.v1.1	427.697115	321.909042	425.27140100000003	435.41429099999999	461.60431	303.330646	430.88020599999999	473.95746800000001	541.69423600000005	646.596003	608.63043500000003	567.61922600000003	643.88997099999995	601.01979100000005	645.02792499999998	792.38754800000004
EscalH1.1G544200.1.v1.1	273.778707	148.65772999999999	314.024158	248.74905200000001	191.55554000000001	144.29926699999999	201.809044	232.76150799999999	204.17028999999999	128.806904	151.024428	156.71874500000001	148.74249599999999	142.86533399999999	145.716002	70.306144000000003
EscalH1.6G234500.1.v1.1	143.167787	112.432474	90.864789000000002	139.44493900000001	141.06696199999999	118.22929999999999	125.446403	145.18408199999999	172.77252100000001	214.03286800000001	215.90686099999999	211.74322000000001	174.77095299999999	173.856899	174.82772800000001	189.09815
EscalH1.5G315700.1.v1.1	3.9584619999999999	0.86943499999999996	0.37567600000000001	3.9823439999999999	2.068549	1.0658399999999999	1.3112729999999999	0.485572	0.313361	0.056468999999999998	0.050431999999999998	0.051566000000000001	0.099929000000000004	0.080346000000000001	0.045587999999999997	0.051824000000000002
EscalH1.5G332700.1.v1.1	5.8796980000000003	4.8119370000000004	6.4510889999999996	5.0139690000000003	6.4580719999999996	5.9028980000000004	6.3171869999999997	5.5117940000000001	5.6122769999999997	5.1462430000000001	5.2724159999999998	4.8393569999999997	7.1313409999999999	7.301545	5.6210339999999999	4.2645429999999998
EscalH1.5G106200.1.v1.1	31.415279000000002	29.936267999999998	30.476948	29.721404	29.199023	28.236720999999999	28.315964999999998	28.267009000000002	28.933921000000002	27.993228999999999	28.663671999999998	28.253896000000001	27.256843	27.326101999999999	29.199456999999999	22.287627000000001
EscalH1.2G224600.1.v1.1	5.7535689999999997	5.8995290000000002	2.9102100000000002	5.9308860000000001	6.6590350000000003	5.6104649999999996	5.4420460000000004	3.4977589999999998	4.2724070000000003	4.3435709999999998	5.3355889999999997	5.1855339999999996	5.3172040000000003	4.9840460000000002	5.0438130000000001	3.8810950000000002
EscalH1.5G052000.1.v1.1	0.192861	0.22434899999999999	0.14654900000000001	0.17250799999999999	0.094402	0.17893100000000001	0.11194999999999999	0.34504200000000002	0.31634299999999999	0.26464700000000002	0.25938099999999997	0.21521699999999999	0.33660400000000001	0.23645099999999999	0.42454700000000001	0.12024700000000001
EscalH1.2G082100.1.v1.1	0	0	0	0	0	0	0	0.044679000000000003	0	0.048908	0.175289	0.18129500000000001	0	0	0	0.36404500000000001
EscalH1.6G195500.1.v1.1	176.93340900000001	163.780721	189.657265	172.963314	114.84433199999999	67.427611999999996	118.896266	235.88698099999999	274.31403899999998	291.32764100000003	305.42709200000002	290.52920399999999	296.06555700000001	304.99540100000002	285.69021800000002	208.86191700000001
EscalH1.3G218900.1.v1.1	2.675983	0.40518599999999999	0.141296	2.244974	0.68290899999999999	0.70586199999999999	0.74142699999999995	14.975052	21.536494000000001	20.976537	20.171693999999999	22.297636000000001	22.114585999999999	27.740714000000001	22.515139999999999	2.1025230000000001
EscalH1.6G173400.1.v1.1	23.683240999999999	31.715171000000002	25.377846999999999	19.606415999999999	27.689584	30.934581000000001	22.837246	17.396432000000001	16.207148	12.011025999999999	13.531026000000001	16.646142000000001	11.914042999999999	13.771649	13.069827999999999	9.2250370000000004
EscalH1.5G267100.1.v1.1	16.122273	18.131986000000001	15.862536	14.798887000000001	15.903193	16.584038	15.856036	12.859767	12.386702	10.407812	11.419146	11.642224000000001	11.979499000000001	12.315199	11.759694	7.4315759999999997
EscalH1.5G120900.1.v1.1	17.638445000000001	17.352536000000001	18.567601	19.366271999999999	16.624137999999999	17.024076000000001	16.132083999999999	20.466384000000001	23.460854000000001	26.658715999999998	27.381043999999999	26.211496	32.500548000000002	34.426693999999998	30.299683000000002	28.061267000000001
EscalH1.3G232400.1.v1.1	168.12759199999999	159.834744	183.051557	165.77100300000001	173.35579200000001	156.72337099999999	163.571799	134.41709800000001	115.688616	92.687810999999996	93.759257000000005	91.588615000000004	86.786576999999994	85.886437999999998	95.122223000000005	56.789577000000001
EscalH1.4G216000.1.v1.1	9.1962189999999993	9.2766719999999996	9.4967269999999999	8.5961920000000003	8.6057889999999997	8.9028989999999997	8.9269510000000007	10.592034999999999	10.074464000000001	9.5990950000000002	9.6799739999999996	10.454063	10.030507999999999	10.670296	9.7102959999999996	8.8304950000000009
EscalH1.3G215400.1.v1.1	0.060581000000000003	0.140624	0.024483000000000001	0	0.067479999999999998	0.064091999999999996	0.12037100000000001	0.079765000000000003	0.020382000000000001	0.22090799999999999	0.197103	0.26111200000000001	0.097383999999999998	0.104405	0.106721	0.080767000000000005
EscalH1.5G271300.1.v1.1	23.368117999999999	24.877618999999999	22.255485	22.061976999999999	22.216975999999999	24.257722000000001	21.615423	23.093575999999999	23.379885000000002	23.114633999999999	23.323661999999999	24.384674	23.211357	23.443815000000001	22.787996	21.827835
EscalH1.2G210800.1.v1.1	10.425235000000001	6.4249900000000002	5.39344	10.599227000000001	5.3767940000000003	6.3079330000000002	5.6461319999999997	2.2121789999999999	1.6124369999999999	1.0918239999999999	1.519109	1.019118	0.83887900000000004	0.66881000000000002	0.82620899999999997	0.38993699999999998
EscalH1.6G105600.1.v1.1	122.475346	127.455181	153.090135	136.15154999999999	104.328897	120.543746	106.514898	134.402165	161.504333	162.24258499999999	148.69910300000001	149.238767	108.752043	117.42493899999999	118.01002200000001	135.738677
EscalH1.3G344200.1.v1.1	0.41644199999999998	0.079371999999999998	0.49715599999999999	0.46402300000000002	0.30310399999999998	0.29105500000000001	0.208006	0.41234500000000002	0.28197699999999998	0.14872299999999999	0.066941000000000001	0.27988499999999999	0.13616300000000001	0.50722500000000004	0.30693700000000002	0.21124999999999999
EscalH1.1G144200.1.v1.1	153.13066699999999	166.82694900000001	180.40353999999999	156.97989999999999	144.86015900000001	154.14549400000001	147.08729500000001	125.80561299999999	106.082292	86.168103000000002	87.105592000000001	79.474632999999997	72.667542999999995	78.891974000000005	76.211386000000005	64.351535999999996
EscalH1.2G204200.1.v1.1	25.016767000000002	17.057706	25.115487000000002	24.72138	22.058305000000001	17.927443	21.069468000000001	17.118058999999999	15.093787000000001	9.1644369999999995	10.681854	9.078443	10.645026	9.3288069999999994	8.9049460000000007	6.6531659999999997
EscalH1.5G126600.1.v1.1	12.432003	10.330322000000001	10.565224000000001	12.04257	14.682128000000001	14.220357999999999	13.836933999999999	26.608052000000001	30.956769000000001	42.075909000000003	37.694099000000001	38.651656000000003	31.838256999999999	33.442856999999997	30.700154999999999	43.744301999999998
EscalH1.1G061700.1.v1.1	38.682580999999999	46.826833000000001	47.507376000000001	38.447797000000001	40.288077000000001	39.488725000000002	37.147604999999999	31.874648000000001	24.515841999999999	17.449919999999999	20.237701999999999	19.538941999999999	18.450564	17.765626000000001	18.322846999999999	11.220647
EscalH1.5G023500.1.v1.1	12.275349	12.636329999999999	12.650081999999999	11.242279	14.390366999999999	14.365447	14.022803	12.435897000000001	12.277539000000001	12.188333999999999	11.627807000000001	10.268935000000001	9.2636509999999994	8.1673089999999995	9.5043089999999992	15.118665
EscalH1.6G168500.1.v1.1	48.166888999999998	44.854616999999998	44.695793000000002	51.342198000000003	47.307516	51.369461000000001	48.827361000000003	62.420290000000001	65.043565999999998	65.519856000000004	67.196533000000002	69.402162000000004	61.265695999999998	62.945470999999998	60.355674999999998	52.968902999999997
EscalH1.1G275900.1.v1.1	0	0	0	0.43778800000000001	0.91027899999999995	0	0.347829	0	0	0	0	0.18071100000000001	0	0	0	0
EscalH1.2G217600.1.v1.1	0.50195000000000001	0.372886	0.51883800000000002	0.45194000000000001	0.39613700000000002	0.33992699999999998	0.35622999999999999	0.21260799999999999	0.32567400000000002	0.89610500000000004	0.13941999999999999	0.53776299999999999	0.38158500000000001	0.33466699999999999	0.28440500000000002	0.252079
EscalH1.6G313900.1.v1.1	14.916661	28.110818999999999	12.946437	15.373231000000001	18.058918999999999	30.133800000000001	20.176829999999999	16.593836	16.163639	19.970086999999999	18.252575	19.844332000000001	12.721539	14.271908	13.367284	25.748597
EscalH1.2G167200.1.v1.1	1.09449	1.607186	1.325072	1.4524170000000001	1.1893640000000001	0.97669499999999998	1.4739880000000001	0.67264800000000002	0.90830900000000003	0.239041	0.42686299999999999	0.242254	0.093911999999999995	0.15101899999999999	0.32140200000000002	0.29218
EscalH1.1G521400.1.v1.1	23.330258000000001	22.917548	18.782754000000001	23.599674	25.509146000000001	22.252918000000001	24.830155000000001	19.750449	22.521256000000001	25.932749000000001	23.630897000000001	23.627472999999998	26.687809000000001	25.451875999999999	24.821493	30.335049999999999
EscalH1.6G129900.1.v1.1	0.34550900000000001	0.105587	0	0.29073300000000002	0.18249799999999999	0.019248999999999999	0	0.071821999999999997	0.12848399999999999	0.059730999999999999	0.12431	0.126526	0.122725	0.112779	0.080079999999999998	0.036345000000000002
EscalH1.2G374500.1.v1.1	277.25253800000002	245.51547299999999	302.244349	276.38498900000002	251.49047200000001	234.249708	249.99623099999999	222.77438599999999	184.93891500000001	148.397661	160.89615000000001	144.514948	146.901038	152.65620699999999	143.904775	106.088898
EscalH1.4G355800.1.v1.1	8.4567990000000002	8.6297239999999995	8.0845769999999995	8.1972050000000003	8.4010630000000006	8.2312019999999997	8.9974989999999995	5.6903649999999999	5.0829409999999999	4.0567580000000003	4.0298660000000002	3.9318819999999999	4.6204390000000002	4.9265600000000003	3.7982119999999999	3.5705680000000002
EscalH1.6G361600.1.v1.1	10.751851	11.963789	7.0752309999999996	11.140071000000001	10.899137	14.976418000000001	11.258448	10.155828	12.513443000000001	11.886646000000001	13.288891	13.493575999999999	16.273150000000001	16.283503	16.884060999999999	14.562431999999999
EscalH1.1G034300.1.v1.1	28.456447000000001	30.496292	27.26708	29.425675999999999	24.999129	29.474437999999999	25.360495	22.893398000000001	23.803025999999999	20.221140999999999	22.375391	20.608726000000001	20.063348000000001	21.957843	20.802741000000001	15.557983999999999
EscalH1.2G356100.1.v1.1	11.778950999999999	10.886673	10.642656000000001	11.286555	12.718854	12.405587000000001	12.837232	9.5827500000000008	9.3619970000000006	8.4767419999999998	9.8525749999999999	10.272498000000001	9.190588	8.4769469999999991	9.2791040000000002	5.9171269999999998
EscalH1.5G386000.1.v1.1	66.167345999999995	74.863781000000003	65.582705000000004	68.565839999999994	65.783170999999996	70.005886000000004	63.291696999999999	54.805948999999998	48.128188000000002	40.595095999999998	42.555228999999997	45.483395000000002	42.558526000000001	43.089154000000001	43.081558999999999	38.028606000000003
EscalH1.1G278400.1.v1.1	7.143777	4.6040720000000004	2.9904760000000001	6.2324390000000003	7.8588839999999998	5.3750619999999998	8.6209980000000002	5.8858769999999998	5.645918	6.6641380000000003	5.808357	7.5490930000000001	5.7267770000000002	6.6004259999999997	6.2930460000000004	7.1374709999999997
EscalH1.1G259500.1.v1.1	16.591774999999998	20.411518999999998	14.905388	15.958828	14.046008	18.488264000000001	14.523163	14.795586999999999	16.355232999999998	17.203278999999998	15.709709999999999	17.050204999999998	14.718038	14.033739000000001	15.122063000000001	13.613301
EscalH1.3G464800.1.v1.1	1.403653	0.91297399999999995	1.102012	1.146237	0.96716899999999995	1.074991	0.92710899999999996	1.3932899999999999	1.6546730000000001	1.5370740000000001	1.7653779999999999	1.6811050000000001	1.843909	1.7713620000000001	2.0090530000000002	2.129365
EscalH1.1G027100.1.v1.1	0	0	0	0.014656000000000001	0.019428000000000001	0	0	0	0	0	0	0	0	0	0	0
EscalH1.5G055400.1.v1.1	24.724060999999999	26.415655999999998	21.389614000000002	22.444261000000001	22.673248000000001	24.395636	22.471513999999999	34.712826999999997	39.809708999999998	48.507281999999996	43.586911999999998	47.040928000000001	47.865046	47.924050999999999	48.036344999999997	53.498671000000002
EscalH1.2G080400.1.v1.1	0.175479	0.13434599999999999	0	0.68699699999999997	0.19148899999999999	0.122484	0.174377	5.0355449999999999	5.5487440000000001	4.6589640000000001	9.2721839999999993	8.1366639999999997	6.9901340000000003	6.5808549999999997	5.8311229999999998	2.1288559999999999
EscalH1.3G085800.1.v1.1	5.8775009999999996	3.6423049999999999	5.6689220000000002	6.6634120000000001	3.8487140000000002	3.0072950000000001	4.3648670000000003	8.6810299999999998	11.849031999999999	15.276757	13.094832	12.203453	7.3178859999999997	8.7024150000000002	8.0823780000000003	7.6174999999999997
EscalH1.4G345300.1.v1.1	13.704516	13.731649000000001	7.1890729999999996	13.763567	14.769410000000001	17.417579	13.102181	8.9410080000000001	9.8502930000000006	8.8579819999999998	10.216476	10.177804	10.944445999999999	10.87623	11.062901	10.232785
EscalH1.1G546100.1.v1.1	33.851422999999997	37.727043000000002	33.742708	33.403176999999999	36.697271999999998	34.243014000000002	33.720495999999997	30.106278	25.443989999999999	24.325862000000001	26.501185	25.733294000000001	25.109416	24.872392999999999	24.038746	17.874673999999999
EscalH1.5G104100.1.v1.1	25.667977	35.844987000000003	42.566733999999997	26.587807000000002	26.525969	28.028136	20.665723	32.627312000000003	31.815221000000001	37.611280000000001	31.251809000000002	28.120339000000001	20.440906999999999	21.780557999999999	21.015464000000001	22.881519999999998
EscalH1.1G016200.1.v1.1	20.878326000000001	15.399392000000001	13.651831	19.266999999999999	17.527201000000002	18.229013999999999	19.120660000000001	16.768186	15.393419	9.2633410000000005	12.780386	14.331886000000001	15.604331	15.947285000000001	13.731078	12.771877
EscalH1.3G005700.1.v1.1	0.099961999999999995	0.057425999999999998	0	0.059524000000000001	0.165635	0.238284	0.024711	0	0	0	0	0	0	0	0.01822	0
EscalH1.1G263500.1.v1.1	0.253799	0	0.33415	0.25762499999999999	0.12881400000000001	0.63544199999999995	0.21093799999999999	0.134271	0.025870000000000001	0.057944000000000002	0.32371	0.10304000000000001	0.024513	0.114621	0.040549000000000002	0
EscalH1.4G236400.1.v1.1	1.952952	4.3736670000000002	2.2574239999999999	3.778295	4.6651800000000003	4.9599489999999999	2.8917830000000002	0.32241999999999998	1.3101179999999999	0	1.2236720000000001	1.996343	2.2286549999999998	1.37029	0.84982100000000005	0
EscalH1.5G221700.1.v1.1	3.2116060000000002	1.853596	1.7264189999999999	3.3040020000000001	2.572597	1.669252	2.6946330000000001	2.2794140000000001	2.136104	1.494726	2.4790649999999999	2.6971569999999998	1.72523	1.4915860000000001	1.7590699999999999	1.4422140000000001
EscalH1.3G235000.1.v1.1	86.307167000000007	82.615705000000005	88.334359000000006	87.635475999999997	75.006343000000001	78.341939999999994	78.998615999999998	68.173784999999995	65.915220000000005	57.238061000000002	59.719588999999999	58.559136000000002	57.043171999999998	55.495019999999997	56.488357999999998	54.210738999999997
EscalH1.3G212000.1.v1.1	2.5934910000000002	2.0537920000000001	2.2172420000000002	2.540924	3.6507450000000001	2.5880480000000001	3.2911389999999998	2.1219290000000002	2.2296100000000001	2.140161	2.2363569999999999	1.9589110000000001	2.2548900000000001	2.109264	1.8936649999999999	1.6050979999999999
EscalH1.3G230100.1.v1.1	0.33699099999999999	0.074688000000000004	0.046836999999999997	0.417072	0.057459000000000003	0.149784	0.090111999999999998	6.3838549999999996	10.039272	10.965946000000001	14.258063	12.704720999999999	10.716004	11.960945000000001	10.558432	3.3187440000000001
EscalH1.5G058900.1.v1.1	1.6629050000000001	1.2330840000000001	0	2.2977159999999999	0.62702000000000002	1.2108159999999999	1.156909	0.65906799999999999	0.16780300000000001	0	0	0	0	0	0	0
EscalH1.1G450600.1.v1.1	0.158502	0.367286	0.287636	0.33322800000000002	0.14663100000000001	0.30690600000000001	0.13122800000000001	0.23485800000000001	0.15997900000000001	0.14411099999999999	0.180204	0.210646	0.20408899999999999	0.136744	0.116372	0.42338399999999998
EscalH1.2G464300.1.v1.1	17.815396	16.813392	13.53678	18.993592	25.480771000000001	20.435506	20.637179	22.798197999999999	27.212675999999998	29.119757	32.239879000000002	30.058933	30.771318999999998	29.161612999999999	30.518124	19.032748999999999
EscalH1.5G040800.1.v1.1	12.526417	13.793324	11.725842	13.867133000000001	10.160455000000001	8.1498570000000008	8.5137940000000008	5.7044079999999999	5.8658229999999998	4.4379900000000001	5.2902149999999999	5.3867130000000003	4.3755839999999999	4.2847419999999996	4.1095300000000003	3.5878649999999999
EscalH1.1G394000.1.v1.1	289.445987	258.26800100000003	306.47625799999997	295.75302399999998	272.29522100000003	245.16525999999999	286.46252800000002	225.89236399999999	176.26073700000001	142.341555	151.52285499999999	143.505717	151.03665100000001	143.61730900000001	151.19927300000001	90.600285
EscalH1.3G194000.1.v1.1	32.003748999999999	34.619138	34.306266000000001	30.91188	34.650181000000003	35.765918999999997	34.708942	31.807099999999998	32.896202000000002	36.168978000000003	36.804271999999997	35.121957000000002	42.802056	42.207932	43.428404999999998	57.615972999999997
EscalH1.4G443900.1.v1.1	0.93489699999999998	0.78131200000000001	0.99555899999999997	0.74537600000000004	0.93366300000000002	0.71217699999999995	1.0428280000000001	1.0201819999999999	1.1754309999999999	1.1681649999999999	0.67303900000000005	0.86703699999999995	1.0274859999999999	1.1016030000000001	0.85224800000000001	0.86826700000000001
EscalH1.4G153100.1.v1.1	1.5126550000000001	4.0689970000000004	1.1435299999999999	1.0221389999999999	0.47962500000000002	1.9966740000000001	0.64407300000000001	2.9085019999999999	3.8986679999999998	4.360582	4.8953189999999998	4.8741260000000004	3.2349679999999998	3.1044070000000001	2.4274930000000001	1.0012840000000001
EscalH1.5G090700.1.v1.1	15.682693	16.091826000000001	15.241372999999999	14.418552999999999	15.171899	17.749203999999999	15.460227	14.304345	12.714494	11.294499	11.330398000000001	12.129697999999999	11.925867	13.803727	11.732016	12.010052
EscalH1.4G074600.1.v1.1	4.504429	0.83113000000000004	1.5576179999999999	3.105172	2.360798	2.9553859999999998	2.1661250000000001	2.7339180000000001	4.3255309999999998	6.6079350000000003	5.527965	4.8543289999999999	3.6115360000000001	3.3388620000000002	2.9499819999999999	1.769989
EscalH1.1G121400.1.v1.1	0	0	0	0.073374999999999996	0	0.045920000000000002	0.043404999999999999	0	0	0	0	0	0	0	0	0
EscalH1.3G321400.1.v1.1	0.64038600000000001	0.77720500000000003	0.73144100000000001	0.38749499999999998	0.76415599999999995	0.86452700000000005	0.71579899999999996	0.334677	0.340665	0.25697399999999998	0.30421500000000001	0.31329800000000002	0.29822799999999999	0.35545399999999999	0.25365700000000002	0.074359999999999996
EscalH1.3G109500.1.v1.1	78.837879999999998	105.565663	87.665785	76.295175	81.155291000000005	98.161322999999996	74.992155999999994	118.12383800000001	125.835674	157.61468099999999	138.19968600000001	134.181084	136.00978799999999	133.88430299999999	135.52382600000001	128.43598299999999
EscalH1.1G456900.1.v1.1	34.814418000000003	34.826484000000001	40.012185000000002	33.628033000000002	38.726425999999996	38.161158	40.904659000000002	34.063198	29.095594999999999	24.788112000000002	25.874998000000001	25.739863	27.650382	27.949182	28.294284000000001	28.534068999999999
EscalH1.1G309500.1.v1.1	18.641228000000002	13.971304999999999	1.6294	23.054010999999999	6.4934450000000004	22.604239	6.004454	2.9321480000000002	0.783918	1.131732	0	0	0	0	0	0
EscalH1.4G079000.1.v1.1	3.0224859999999998	4.5510520000000003	5.031936	2.8594499999999998	6.0651080000000004	5.5926400000000003	7.5402630000000004	5.2051360000000004	2.7949730000000002	0.79714099999999999	0.42091800000000001	0.99455700000000002	0.67175300000000004	0.503305	0.50390199999999996	0.61016800000000004
EscalH1.2G206100.1.v1.1	1.354562	1.004235	1.1796329999999999	1.366857	0.15031800000000001	0.51493100000000003	0.161492	0.61553000000000002	0.73827600000000004	0.65008100000000002	0.84466699999999995	0.72924	0.68030800000000002	0.47685699999999998	0.81154999999999999	0.217136
EscalH1.4G205800.1.v1.1	4.6639280000000003	6.0105019999999998	7.7222189999999999	5.0989430000000002	4.162566	5.0275540000000003	3.8016030000000001	4.5496939999999997	3.249091	2.0537899999999998	2.127389	2.1666970000000001	1.9153100000000001	1.7842519999999999	2.2303380000000002	1.084174
EscalH1.1G083100.1.v1.1	0.88463800000000004	1.1667700000000001	1.072559	0.82885900000000001	1.1645890000000001	0.89338399999999996	1.0386519999999999	0.71474000000000004	0.42616100000000001	0.131971	0.25512000000000001	0.27995999999999999	0.21330499999999999	0.228684	0.212509	0.42216199999999998
EscalH1.2G085300.1.v1.1	10.882813000000001	17.760874000000001	13.872116	10.578878	18.676642000000001	23.804203999999999	13.34717	24.186601	27.978028999999999	31.394362999999998	34.744858999999998	33.596530000000001	48.044545999999997	47.768957999999998	47.937497999999998	33.263300999999998
EscalH1.5G050300.1.v1.1	29.981214999999999	14.300682999999999	7.7878720000000001	29.129989999999999	43.825395	20.620083000000001	36.193654000000002	53.637253000000001	74.689132999999998	99.827327999999994	96.004204000000001	96.073914000000002	136.102419	130.40653399999999	135.48235099999999	175.51444599999999
EscalH1.5G178700.1.v1.1	0.92218900000000004	0.34387600000000001	1.0655969999999999	0	0.94421200000000005	0	0.60735099999999997	0.60946500000000003	0.30948900000000001	0.315637	0	0.94412600000000002	0	1.7572650000000001	0.53598800000000002	1.26728
EscalH1.4G285700.1.v1.1	31.150959	36.122472000000002	38.515613000000002	32.235430000000001	30.142751000000001	34.581932000000002	30.830299	26.003537999999999	22.755815999999999	19.564843	18.745835	18.941623	16.529748999999999	16.489571000000002	17.656043	12.824668000000001
EscalH1.3G346100.1.v1.1	0.91970600000000002	1.0162519999999999	0.72251399999999999	1.0924400000000001	1.46913	0.96371399999999996	1.0064379999999999	1.2884770000000001	1.419011	2.2446220000000001	1.9288069999999999	1.2494719999999999	1.3798060000000001	1.1613180000000001	2.0466899999999999	0.42146699999999998
EscalH1.4G340400.1.v1.1	4.9149909999999997	6.9476599999999999	4.5730639999999996	5.5843870000000004	5.7680069999999999	6.2563110000000002	5.7433560000000003	4.0953489999999997	3.942234	3.3640219999999998	4.0434479999999997	4.0108709999999999	3.3673280000000001	3.8469820000000001	4.0850970000000002	3.1768689999999999
EscalH1.4G169100.1.v1.1	1.0183679999999999	1.562082	0.79885099999999998	0.99517699999999998	0.73286600000000002	1.046171	0.62893299999999996	0.70693499999999998	0.38891700000000001	0.21010499999999999	0.187698	0.13721900000000001	0.13292699999999999	0.11400299999999999	0.097001000000000004	0.027578999999999999
EscalH1.1G146100.1.v1.1	20.193048000000001	17.785793000000002	19.63494	20.352117	16.937871999999999	16.365276000000001	16.358101000000001	14.813078000000001	12.450869000000001	11.968398000000001	11.94172	10.533004	10.382073	9.5170860000000008	10.791617	8.0182490000000008
EscalH1.1G657100.1.v1.1	3.615917	10.554634999999999	7.1037140000000001	3.5420039999999999	3.6480640000000002	9.6546129999999994	2.561642	3.710731	3.4591080000000001	2.7043200000000001	3.4736669999999998	3.9716429999999998	2.5392670000000002	2.1707049999999999	2.534573	2.4207900000000002
EscalH1.1G399600.1.v1.1	20.179438999999999	20.615217999999999	20.642084000000001	19.371482	21.083459999999999	19.512418	19.049257000000001	20.883018	18.700759000000001	18.930458000000002	17.93113	17.151781	19.152308999999999	19.621061000000001	18.546831999999998	21.192018999999998
EscalH1.3G199600.1.v1.1	25.531869	27.401949999999999	20.180436	26.457013	32.607666000000002	29.557782	27.603584999999999	23.059542	23.533033	27.318567999999999	26.668766999999999	26.365832000000001	30.62604	31.303832	31.926777000000001	43.319293999999999
EscalH1.5G206100.1.v1.1	163.25054600000001	162.508228	165.46131199999999	159.943196	247.21132700000001	154.51264599999999	225.13233500000001	145.84654900000001	102.12125399999999	62.827252000000001	62.573945000000002	61.469195999999997	85.324729000000005	84.663917999999995	88.144057000000004	78.227740999999995
EscalH1.1G053000.1.v1.1	5.1331749999999996	6.9610969999999996	9.6869309999999995	4.8304809999999998	9.0115680000000005	9.2982429999999994	8.6200310000000009	8.0214719999999993	4.288691	0.74148499999999995	0.43158200000000002	0.68457699999999999	1.2358009999999999	1.1825060000000001	1.421286	2.8774220000000001
EscalH1.2G418200.1.v1.1	0.123129	0.11418399999999999	0.029811000000000001	0.062135000000000003	0.054727999999999999	0.052042999999999999	0.14679400000000001	0.48647099999999999	0.372832	0.40332499999999999	0.67262999999999995	0.68737599999999999	0.23772699999999999	0.30582799999999999	0.47728399999999999	0.64161199999999996
EscalH1.4G250700.1.v1.1	46.591577999999998	50.890174000000002	51.893065999999997	48.051580000000001	52.298898000000001	45.103439999999999	50.445166	43.882156999999999	40.699356000000002	36.398361000000001	38.815539999999999	37.237478000000003	39.775480000000002	39.084004999999998	40.782673000000003	35.478372999999998
EscalH1.5G085300.1.v1.1	0	0.023268	0	0.033732999999999999	0.022332000000000001	0.063629000000000005	0	0	0	0	0.058703999999999999	0.059816000000000001	0	0	0	0.020043999999999999
EscalH1.2G178700.1.v1.1	69.773059000000003	199.523414	73.545867000000001	69.317314999999994	77.250652000000002	229.60036600000001	70.451091000000005	147.02946499999999	183.97827699999999	203.12224900000001	222.607787	222.00569100000001	210.19252399999999	202.41931700000001	212.04733100000001	113.80104
EscalH1.1G064600.1.v1.1	1.5328269999999999	2.0872790000000001	2.0299710000000002	1.479209	1.3521449999999999	1.876118	1.6217839999999999	1.390031	1.383691	1.2447029999999999	1.1212949999999999	1.1003160000000001	0.99608799999999997	1.183783	0.80104900000000001	0.78334899999999996
EscalH1.2G050300.1.v1.1	0	0	0	0	0	0	0	0	0	0	0	0	0	0	0	0
EscalH1.6G331300.1.v1.1	0	0.057881000000000002	0	0.042214000000000002	0.110232	0	0	0	0.050751999999999999	0.10863	0.048709000000000002	0	0.048797	0	0	0
EscalH1.6G088200.1.v1.1	0.039551999999999997	0.045658999999999998	0	0.033228000000000001	0	0	0	0	0	0	0	0	0	0	0	0
EscalH1.4G134400.1.v1.1	0.021978999999999999	0.076488	0	0.110933	0.09783	0.069722999999999993	0.109176	0.021706	0.022183999999999999	0.048050000000000002	0.15009800000000001	0.131244	0.14844199999999999	0.045469000000000002	0.135523	0
EscalH1.2G504100.1.v1.1	0	0	0	0	0	0	0	0	0	0	0	0.020310000000000002	0	0	0	0
EscalH1.1G485600.1.v1.1	3.2661470000000001	1.492877	0.49432500000000001	2.8564600000000002	0.58276300000000003	1.4011690000000001	0.694384	0.47670499999999999	0.076967999999999995	0.041841999999999997	0.074570999999999998	0.151307	0.036718000000000001	0.039368	0.022381000000000002	0.038040999999999998
EscalH1.1G069000.1.v1.1	6.3771890000000004	4.7611239999999997	4.598579	5.7915349999999997	6.3840899999999996	5.0633109999999997	6.5986779999999996	10.7453	12.611603000000001	13.507282999999999	14.134713	15.989167999999999	15.137955	16.700097	16.347332000000002	13.025454999999999
EscalH1.4G046000.1.v1.1	7.7001499999999998	4.505814	4.6226099999999999	9.2648069999999993	9.5569860000000002	5.6289870000000004	8.8785620000000005	4.4010319999999998	3.9903029999999999	4.1700679999999997	3.7223839999999999	3.553188	4.741295	3.9954809999999998	4.8716020000000002	8.0721000000000007
EscalH1.3G045400.1.v1.1	19.956130000000002	26.132142000000002	16.860507999999999	18.455241000000001	19.847887	31.951626999999998	19.405559	19.572057999999998	19.149135000000001	25.025915000000001	21.010321000000001	19.845320999999998	24.707875999999999	24.847497000000001	22.145375999999999	41.544615
EscalH1.6G225100.1.v1.1	24.429819999999999	46.779606000000001	20.943180000000002	23.650079000000002	14.008489000000001	28.583940999999999	12.937016	17.195795	22.509540000000001	32.396818000000003	27.403213000000001	27.142689000000001	17.189605	17.356887	17.052320999999999	26.622021
EscalH1.6G220000.1.v1.1	19.760705000000002	42.054572	19.771827999999999	17.650991999999999	11.408474	49.638744000000003	9.6499810000000004	18.848780000000001	18.016552000000001	13.200987	13.734308	12.9885	13.250966999999999	11.913475999999999	13.359158000000001	9.3108020000000007
EscalH1.2G040800.1.v1.1	12.54979	11.53387	17.938352999999999	12.221188	13.690037999999999	11.439729	12.030329999999999	15.391362000000001	14.882459000000001	15.025945	15.619199	13.892101	17.491066	17.638518000000001	17.666896999999999	17.310648
EscalH1.3G422400.1.v1.1	0	4.4674810000000003	0	0.20755999999999999	1.538251	3.047571	1.2347379999999999	0.74407199999999996	0.50374699999999994	0.25676300000000002	0	0.51395400000000002	0	0.29372999999999999	0.21906200000000001	0.25825199999999998
EscalH1.3G404900.1.v1.1	2.3298380000000001	0	0.106151	2.400236	1.250931	0.093057000000000001	0.71252000000000004	2.5758100000000002	2.7127240000000001	2.6665670000000001	1.9769000000000001	3.7391570000000001	2.1904870000000001	2.7226729999999999	2.6909589999999999	0.54840900000000004
EscalH1.2G090700.1.v1.1	0.032670999999999999	0.037787000000000001	0	0	0.072292999999999996	0.068893999999999997	0	0	0.065948999999999994	0.106651	0.12714700000000001	0.228432	0.03159	0.13545499999999999	0.201542	0.032785000000000002
EscalH1.4G183000.1.v1.1	46.732362000000002	47.487516999999997	55.502952999999998	46.431654999999999	46.365873000000001	41.499592	43.928944000000001	35.777887999999997	30.058119000000001	22.021059000000001	23.779074000000001	24.194375000000001	18.345383000000002	17.265837000000001	17.764842000000002	15.362242
EscalH1.4G290300.1.v1.1	16.247602000000001	14.769572999999999	12.381988	16.957585999999999	16.379885000000002	15.370125	14.122707999999999	13.593916999999999	14.573807	14.056672000000001	15.611155	14.561788	14.061729	13.275898	13.497768000000001	11.868865
EscalH1.1G022500.1.v1.1	0	0	0	0.039289999999999999	0	0	0	0	0	0	0.090727000000000002	0	0	0	0	0
EscalH1.6G077900.1.v1.1	21.184235999999999	23.233812	22.397182999999998	20.779582000000001	20.915316000000001	21.121811999999998	20.055022999999998	17.931183000000001	15.596590000000001	11.200581	12.927557	13.175000000000001	12.400128	12.343296	12.649801	9.3746449999999992
EscalH1.3G379100.1.v1.1	9.3851899999999997	10.863612	7.6018150000000002	8.8308389999999992	13.391203000000001	12.084028999999999	12.398453	10.931474	13.734830000000001	18.181808	16.373912000000001	17.056114999999998	21.074949	19.898482999999999	20.611224	23.474654000000001
EscalH1.1G179100.1.v1.1	9.4796300000000002	9.5965050000000005	9.6504949999999994	9.0063410000000008	10.083005	8.4007839999999998	8.117559	7.9254889999999998	8.2171149999999997	6.9687929999999998	8.2622669999999996	7.066713	6.6806229999999998	7.2175269999999996	6.8059279999999998	4.3923259999999997
EscalH1.3G048900.1.v1.1	0.14746999999999999	0.37557200000000002	0.17822199999999999	0.124232	0.32687500000000003	0.466862	0.351636	0.29139500000000002	0.38698900000000003	0.064273999999999998	0.086157999999999998	0.088285000000000002	0.028500000000000001	0.091657000000000002	0.077965999999999994	0.029569999999999999
EscalH1.1G445500.1.v1.1	61.279432	71.039187999999996	64.736091999999999	60.060865999999997	70.294920000000005	69.574757000000005	66.795162000000005	54.761546000000003	50.069177000000003	50.590688999999998	47.093784999999997	47.738444000000001	52.875045	50.552591	51.666338000000003	52.655966999999997
EscalH1.4G127000.1.v1.1	37.993054999999998	39.38888	32.779907000000001	36.782916	33.258462999999999	40.562049000000002	32.463299999999997	37.389169000000003	40.819057000000001	43.136132000000003	46.484571000000003	44.397863000000001	41.848049000000003	40.243482	42.250602999999998	34.830858999999997
EscalH1.4G265900.1.v1.1	1.296986	1.510921	1.15954	1.325383	1.6796580000000001	1.7653890000000001	1.151937	1.4364509999999999	1.819056	2.254286	2.175713	2.090929	2.1451549999999999	2.2475779999999999	2.1937609999999999	2.447498
EscalH1.2G055400.1.v1.1	7.6358119999999996	12.008635	6.9065830000000004	6.4063109999999996	6.6020459999999996	12.797247	6.2074129999999998	6.2067100000000002	6.8947289999999999	5.8904290000000001	5.5808850000000003	6.31447	4.2967779999999998	4.9650809999999996	4.7823469999999997	5.4840910000000003
EscalH1.2G434600.1.v1.1	8.2522889999999993	7.3085950000000004	6.7571640000000004	9.0806570000000004	9.8133920000000003	8.3514510000000008	7.9641640000000002	4.0121359999999999	3.2625419999999998	1.4496560000000001	1.6826760000000001	1.7487569999999999	1.818532	2.3058719999999999	1.8210409999999999	0.61610600000000004
EscalH1.5G080400.1.v1.1	0.27641700000000002	0	0	0.3775	0.229134	0.182057	0.37762400000000002	0.068292000000000005	0.034873000000000001	0	0	0	0.033422	0.035826999999999998	0	0.208146
EscalH1.2G104100.1.v1.1	21.335868000000001	25.183927000000001	24.993418999999999	19.152024999999998	22.741857	24.659465000000001	20.609397000000001	18.050702999999999	14.868608999999999	11.015578	11.503045	13.532610999999999	12.222536	12.199159999999999	12.272150999999999	7.6528210000000003
EscalH1.6G091000.1.v1.1	78.556385000000006	96.869529999999997	67.937040999999994	75.727616999999995	68.659194999999997	85.789873999999998	64.682680000000005	62.776905999999997	61.778191	61.430087999999998	60.922857999999998	60.735016000000002	62.217613	59.631580999999997	60.921244000000002	60.933461000000001
EscalH1.3G050800.1.v1.1	0	0	0	0	0	0	0	0	0	0	0	0	0	0	0	0
EscalH1.2G221700.1.v1.1	0	0	0.081118999999999997	0.22802900000000001	0.073834999999999998	0.14202999999999999	0.135158	0	0	0.14580699999999999	0	0	0.132438	0	0.060012999999999997	0
EscalH1.1G652500.1.v1.1	24.386838000000001	17.471506999999999	27.758967999999999	26.644880000000001	18.28912	15.664227	16.438569999999999	22.939418	25.504376000000001	23.614951000000001	26.553073999999999	26.777916999999999	19.092130000000001	18.737622999999999	19.463272	5.6564800000000002
EscalH1.4G021300.1.v1.1	200.86359999999999	226.122218	218.58918299999999	206.33279300000001	196.79515499999999	228.749864	199.24788899999999	214.467984	209.07387299999999	212.76791	203.74507299999999	204.37909300000001	191.28762499999999	197.74090100000001	187.734925	211.73515900000001
EscalH1.1G244100.1.v1.1	0	0	0	0	0	0	0	0.057151	0	0	0	0	0	0	0	0
EscalH1.2G058900.1.v1.1	4.3488189999999998	3.9206029999999998	4.6150479999999998	4.0143719999999998	5.8502679999999998	4.4199089999999996	5.5945359999999997	3.7675860000000001	3.2430940000000001	2.1635439999999999	2.6857250000000001	2.7025969999999999	4.120825	3.8410449999999998	4.2276889999999998	2.3875510000000002
EscalH1.4G268400.1.v1.1	8.5682950000000009	9.1207919999999998	8.6387970000000003	8.8155249999999992	9.6047419999999999	9.2507979999999996	9.1650010000000002	6.4170489999999996	5.9373319999999996	4.5576800000000004	4.9581369999999998	5.0597440000000002	5.3600719999999997	4.9776400000000001	5.319604	2.8336830000000002
EscalH1.6G197300.1.v1.1	0	0	0	0	0	0	0	0	0	0	0	0	0	0	0	0
EscalH1.1G092200.1.v1.1	8.6337050000000009	4.0424160000000002	2.660269	7.6962029999999997	2.5271020000000002	2.7303500000000001	1.856581	1.738963	1.994594	2.1438839999999999	1.985061	1.844322	0.93319700000000005	1.0649360000000001	0.85977800000000004	0.78800400000000004
EscalH1.5G217600.1.v1.1	3.1746129999999999	2.1607829999999999	1.2781629999999999	3.5844469999999999	3.3084669999999998	3.6584789999999998	3.4942329999999999	2.1234299999999999	1.916188	3.6600410000000001	2.9687489999999999	3.1692770000000001	0.63177799999999995	1.193268	0.98735200000000001	0.84288700000000005
EscalH1.3G296000.1.v1.1	29.929583999999998	29.141575	18.382199	28.161187000000002	21.301437	26.690905999999998	23.249476000000001	21.325009999999999	24.038138	24.282381000000001	27.574128000000002	26.423311000000002	20.597874000000001	21.231594000000001	20.822475000000001	13.468209999999999
EscalH1.4G295400.1.v1.1	42.840167000000001	21.112728000000001	42.163688	41.347616000000002	32.201366999999998	23.428995	35.380366000000002	32.214703	30.794398000000001	25.565942	25.872115000000001	25.803332999999999	26.503831000000002	28.480846	27.323212000000002	21.770264000000001
EscalH1.5G167200.1.v1.1	0	0	0	0	0	0	0	0	0	0	0	0	0	0.065868999999999997	0	0
EscalH1.1G579100.1.v1.1	0	0	0	0	0	0	0	0	0	0	0	0	0	0	0	0
EscalH1.1G623000.1.v1.1	0.092526999999999998	0.035844000000000001	0.093635999999999997	0.051915999999999997	0.10333100000000001	0.049008000000000003	0.076600000000000001	0.85257099999999997	1.291954	1.4537850000000001	1.401562	1.65391	1.040168	0.84437300000000004	1.0321229999999999	0.52355600000000002
EscalH1.4G300700.1.v1.1	0.100075	0.019376999999999998	0	0.098255999999999996	0.22336900000000001	0.018109	0.24854899999999999	0.21407899999999999	0.168355	0.31065300000000001	0.228126	0.18227299999999999	0.22506200000000001	0.18959000000000001	0.24971699999999999	0.049983
EscalH1.4G273500.1.v1.1	0	0	0	0.0089009999999999992	0	0	0.031505999999999999	0.020868999999999999	0	0.011613	0	0.010481000000000001	0	0	0	0
EscalH1.3G133700.1.v1.1	9.6568249999999995	14.630646	16.870985000000001	10.954896	12.878978999999999	14.766006000000001	12.303108999999999	10.247040999999999	5.6847200000000004	4.5243169999999999	2.9890889999999999	2.1231420000000001	1.264346	1.3550040000000001	1.693168	17.289680000000001
EscalH1.1G333700.1.v1.1	1.196869	1.73078	0.76238399999999995	1.267617	1.3829670000000001	1.7810079999999999	1.226129	1.328902	1.6046119999999999	1.484286	2.0501119999999999	1.705063	2.0787870000000002	1.9297679999999999	2.0251860000000002	0.97003300000000003
EscalH1.2G439000.1.v1.1	5.6673220000000004	3.8159999999999998	5.2425740000000003	4.9174119999999997	3.920137	3.623545	3.5064289999999998	3.3983590000000001	2.4588260000000002	1.418695	1.847585	2.0227020000000002	1.831188	1.951932	1.54305	0.50936899999999996
EscalH1.5G374500.1.v1.1	18.570651999999999	20.219009	20.025057	18.416063000000001	19.162288	20.814712	18.527094999999999	16.144576000000001	15.470855	11.973390999999999	13.15863	12.965684	11.656533	11.385543999999999	11.840569	8.4810739999999996
EscalH1.4G409300.1.v1.1	54.162892999999997	47.881836999999997	49.371685999999997	54.623289	7.259862	5.7149460000000003	6.4278880000000003	29.750775999999998	41.976588999999997	52.364308999999999	59.554527	51.222529000000002	8.4377279999999999	8.3962420000000009	7.9794	4.6554019999999996
EscalH1.3G040300.1.v1.1	140.970234	157.54628199999999	341.36208199999999	144.178113	125.289297	134.30782199999999	118.019628	303.97310599999997	308.54437899999999	331.39834400000001	316.48231600000003	309.21809200000001	335.35224899999997	348.43548900000002	336.73441600000001	447.245519
EscalH1.6G272700.1.v1.1	15.768929999999999	14.03562	14.142716999999999	14.90438	15.209301999999999	15.304551	14.974147	13.773917000000001	14.377406000000001	13.502420000000001	13.516629	14.705921999999999	13.212070000000001	13.283453	13.935824999999999	12.498661
EscalH1.4G380800.1.v1.1	3.9409320000000001	5.037312	3.5400010000000002	3.7571409999999998	4.0686629999999999	5.4252799999999999	4.3605039999999997	3.1150129999999998	2.530735	1.6383779999999999	2.3764020000000001	2.6023830000000001	2.173343	2.4625080000000001	2.2280120000000001	1.4606159999999999
EscalH1.6G219800.1.v1.1	0.022818000000000001	0.064151	0	0	0	0	0	0.018197000000000001	0.018588	0	0	0.054917000000000001	0	0	0	0
EscalH1.4G298900.1.v1.1	0.040896000000000002	0	0	0.017203	0.091092999999999993	0.021631000000000001	0	0.080769999999999995	0.020639000000000001	0.044733000000000002	0.039913999999999998	0.101701	0.039446000000000002	0.021145000000000001	0.126078	0.061343000000000002
EscalH1.6G157700.1.v1.1	0.49048700000000001	1.047628	1.094395	0.84187100000000004	1.049301	1.4116610000000001	0.81863399999999997	0.833063	0.55448399999999998	0.15027599999999999	0.13406899999999999	0.097553000000000001	0.094603999999999994	0.18256600000000001	0.17280799999999999	0.31387100000000001
EscalH1.5G356100.1.v1.1	0.014347	0.083393999999999996	0.034858	0.012076	0.048094999999999999	0.091216000000000005	0.028506	0.014163	0	0	0.014024999999999999	0.014241999999999999	0	0	0.037901999999999998	0.014322
EscalH1.2G386000.1.v1.1	0.071708999999999995	0	0	0.060099	0	0	0	0	0	0	0.069082000000000005	0	0	0	0	0
EscalH1.6G089400.1.v1.1	0	0.020909000000000001	0	0.007561	0	0	0	0	0	0	0.043949000000000002	0.017794999999999998	0.0086409999999999994	0	0.015810999999999999	0.017899999999999999
EscalH1.4G292000.1.v1.1	0	0.028648	0.50858300000000001	0.083142999999999995	0.082382999999999998	0	0	0.29292899999999999	0.29933399999999999	0.107934	0.096377000000000004	0.073857000000000006	0.071575	0.076731999999999995	0.065318000000000001	0
EscalH1.2G506200.1.v1.1	5.5293330000000003	16.273844	12.437882999999999	7.7285259999999996	5.9602190000000004	25.126505000000002	9.2053759999999993	12.123055000000001	9.0873539999999995	11.351808999999999	11.211672	8.3548209999999994	10.559695	10.123549000000001	11.690194999999999	15.012237000000001
EscalH1.1G330200.1.v1.1	6.2150169999999996	9.1148179999999996	6.0491039999999998	6.3686119999999997	6.9005999999999998	8.5569509999999998	6.5348610000000003	6.5400749999999999	4.7900720000000003	4.1421869999999998	2.9434900000000002	3.759509	3.4095499999999999	2.8257270000000001	3.0964610000000001	1.642261
EscalH1.3G130200.1.v1.1	4.7846690000000001	3.564581	4.004086	4.7744109999999997	4.0621010000000002	3.5894550000000001	4.0847389999999999	3.4518819999999999	3.0029759999999999	2.7570320000000001	2.4111570000000002	3.0152350000000001	2.911016	2.5031620000000001	2.4039060000000001	1.5312779999999999
EscalH1.4G303200.1.v1.1	29.358772999999999	26.329028999999998	24.877545999999999	27.093128	24.999614999999999	27.379069000000001	24.33145	30.031813	32.262884999999997	37.627097999999997	35.508431000000002	35.370938000000002	33.074292	34.469932999999997	33.484139999999996	31.334481
EscalH1.2G126600.1.v1.1	0.062595999999999999	0.121062	0.025291000000000001	0.035108	0.023233	0.088281999999999999	0.16583300000000001	0.86541699999999999	1.137259	1.9852559999999999	1.2013799999999999	1.1417079999999999	1.751082	1.5104869999999999	1.984936	2.1702029999999999
EscalH1.3G057600.1.v1.1	22.738085000000002	20.800321	22.034355000000001	22.961033	22.380631000000001	21.128938000000002	21.005946000000002	20.838507	19.771044	17.540182999999999	19.513186000000001	18.538948000000001	18.464037999999999	19.210578000000002	18.376234	13.974315000000001
EscalH1.5G204200.1.v1.1	27.378522	29.729351000000001	31.976821000000001	26.663808	25.405303	28.365072000000001	28.314139000000001	27.864381999999999	23.544509999999999	21.652785000000002	23.177092999999999	20.933346	21.621418999999999	22.243288	22.071695999999999	24.767810000000001
EscalH1.2G419400.1.v1.1	0.045259000000000001	0	0	0	0.049737000000000003	0	0.044970999999999997	0	0.045677000000000002	0	0	0	0.043872000000000001	0.047024999999999997	0	0.045581000000000003
EscalH1.6G136500.1.v1.1	31.636709	31.008517000000001	31.555458999999999	31.769504000000001	35.701377999999998	31.882760999999999	35.157325999999998	26.648465999999999	27.100549999999998	27.025469999999999	28.088991	27.320443000000001	29.704105999999999	29.004943000000001	29.671892	29.473585
EscalH1.6G222300.1.v1.1	0	0	0	0	0	0	0	0.025995999999999998	0.026561999999999999	0	0	0	0	0	0	0
EscalH1.2G023500.1.v1.1	17.804977000000001	22.456676999999999	19.163426000000001	18.505544	20.110320000000002	27.926742000000001	20.215174999999999	29.619875	32.524160000000002	36.389769000000001	37.459741999999999	36.155166999999999	38.719441000000003	36.957659	38.394922000000001	45.395556999999997
EscalH1.6G033600.1.v1.1	0	0	0.13122500000000001	0.030485000000000002	0	0.114636	0.036044	0	0.073228000000000001	0	0.035263000000000003	0.03628	0.070206000000000005	0	0.031975000000000003	0.036442000000000002
EscalH1.1G328800.1.v1.1	60.408347999999997	67.963324	62.013733000000002	61.586523	59.411611999999998	69.703006000000002	62.945647999999998	63.813516	64.527587999999994	67.146888000000004	63.808432000000003	69.038809999999998	64.347944999999996	66.082566999999997	65.816426000000007	65.701460999999995
EscalH1.3G128800.1.v1.1	0.18985199999999999	0.15429499999999999	0.069081000000000004	0.063897999999999996	0.317415	1.044788	0.26405499999999998	0.356186	0.30660500000000002	0.35325299999999998	0.16682900000000001	0.302014	0.95195700000000005	0.84418800000000005	0.78591800000000001	1.3094030000000001
EscalH1.6G311100.1.v1.1	4.39839	5.3181520000000004	4.5278309999999999	3.8195860000000001	1.596579	2.4693179999999999	1.5843100000000001	2.358422	2.8506930000000001	3.490885	2.4834290000000001	3.0451079999999999	1.8039000000000001	2.1989939999999999	1.979139	3.9071509999999998
EscalH1.2G052000.1.v1.1	39.970917999999998	35.723551	36.497042999999998	41.179994000000001	42.809733000000001	32.329599999999999	43.938155999999999	25.023971	19.051442000000002	14.547705000000001	15.327024	15.238799999999999	18.580598999999999	18.565812000000001	17.797734999999999	12.586489
EscalH1.5G082100.1.v1.1	1.536486	2.1860240000000002	2.6266820000000002	1.464372	1.9253389999999999	2.2581479999999998	1.728529	2.0427580000000001	0.99678999999999995	0.60133499999999995	0.689299	0.85621400000000003	0.84588300000000005	0.825932	1.049132	0.31306899999999999
EscalH1.2G528300.1.v1.1	58.017015999999998	69.625957	51.045797	56.413527000000002	50.782817000000001	66.803614999999994	50.201084999999999	60.091375999999997	66.291263000000001	68.099581000000001	73.011161999999999	71.889771999999994	74.961001999999993	74.723189000000005	73.642553000000007	65.703502
EscalH1.4G387600.1.v1.1	8.3727110000000007	10.459149999999999	7.4066749999999999	8.6984220000000008	8.9541070000000005	9.8243930000000006	9.3605660000000004	8.5189719999999998	8.4357030000000002	6.635745	8.9396719999999998	9.3898069999999993	8.1617920000000002	8.3578030000000005	8.5945940000000007	4.0921139999999996
EscalH1.4G347500.1.v1.1	0	0	0	0	0	0	0	0	0	0	0	0	0	0	0	0
EscalH1.2G267100.1.v1.1	2.2405200000000001	1.348911	1.3577539999999999	1.795984	2.3061219999999998	1.542573	1.7849189999999999	4.4045550000000002	5.9782039999999999	6.5410969999999997	6.6415790000000001	6.7090519999999998	8.6058819999999994	8.383146	8.8875589999999995	5.4542849999999996
EscalH1.2G120900.1.v1.1	5.9689110000000003	9.3921220000000005	1.3821490000000001	5.2557859999999996	3.047634	10.591763	3.105613	1.869934	2.2030669999999999	4.8393470000000001	2.6615700000000002	1.860322	2.0905749999999999	2.196447	1.725986	4.9705260000000004
EscalH1.5G210800.1.v1.1	0	0	0	0	0	0	0	0	0	0	0	0	0	0	0	0
EscalH1.4G071700.1.v1.1	0	0	0	0	0	0	0	0	0	0	0	0	0	0	0	0
EscalH1.2G271300.1.v1.1	168.40731099999999	178.52831	166.74233100000001	183.04307900000001	168.88793100000001	174.96121099999999	159.229342	198.225064	220.78720799999999	254.83735300000001	247.68351999999999	236.948117	247.59120200000001	242.14613499999999	255.46226799999999	245.640569
EscalH1.4G269200.1.v1.1	195.793147	173.886853	182.53238099999999	191.564593	185.072891	174.962109	191.601585	139.24149800000001	112.055336	83.596964	94.421259000000006	97.87594	89.660343999999995	92.658401999999995	91.489964999999998	67.414263000000005
EscalH1.1G246200.1.v1.1	38.963735999999997	47.179293999999999	36.304968000000002	38.302782000000001	38.778289999999998	46.865079999999999	38.905327999999997	38.946010000000001	39.135751999999997	43.886958999999997	42.316009000000001	41.100563999999999	42.103118000000002	38.172826999999998	38.141185	45.674719000000003
EscalH1.3G042000.1.v1.1	10.986705000000001	12.304347	11.206659	9.6776149999999994	11.492108999999999	13.944369	11.304522	8.4390090000000004	8.3777299999999997	9.4522460000000006	8.3729340000000008	8.2829189999999997	9.8224669999999996	8.2880710000000004	8.5944749999999992	7.0859449999999997
EscalH1.2G526600.1.v1.1	73.661331000000004	121.918738	112.35652899999999	75.572125999999997	78.379165	108.217175	86.065273000000005	83.127474000000007	67.443672000000007	57.690829000000001	61.590843	59.617420000000003	56.791432999999998	59.066147999999998	62.174844	32.643901
EscalH1.4G119600.1.v1.1	0.034595000000000001	0.079982999999999999	0	0	0	0.036457000000000003	0	0	0	0	0.033642999999999999	0	0	0	0	0
EscalH1.6G076800.1.v1.1	0.87837799999999999	0.71537899999999999	0.74470199999999998	0.55335900000000005	0.94488499999999997	1.1574869999999999	1.2385360000000001	9.6908189999999994	13.166051	21.525013999999999	14.809993	16.310338999999999	8.0022249999999993	6.8130090000000001	6.3840399999999997	18.003277000000001
EscalH1.2G093200.1.v1.1	0.0080260000000000001	0	0.0097739999999999997	0.013518000000000001	0.017999999999999999	0.01704	0	0.055446000000000002	0.14583399999999999	0.13239500000000001	0.094306000000000001	0.079507999999999995	0.084948999999999997	0.082803000000000002	0.120126	0.079978999999999995
EscalH1.1G081900.1.v1.1	1.4487559999999999	0.69694299999999998	0.214474	0.75873800000000002	1.4035550000000001	0.74853599999999998	1.6448149999999999	0.40936699999999998	0.53165300000000004	0.54400400000000004	0.390241	0.59460500000000005	0.49209000000000003	0.42603799999999997	0.79636300000000004	0.52912400000000004
EscalH1.3G420100.1.v1.1	1.856015	0.40575299999999997	0.089242000000000002	1.6529309999999999	1.274826	0.65775600000000001	1.3154710000000001	1.644552	1.81471	2.9599769999999999	2.4289830000000001	2.4622660000000001	2.5892559999999998	2.2408290000000002	2.0986449999999999	1.562349
EscalH1.4G426400.1.v1.1	0.025103	0.050796000000000001	0	0.082054000000000002	0	0.026577	0	0.050056000000000003	0	0	0	0.025063999999999999	0	0.026228999999999999	0	0
EscalH1.1G672200.1.v1.1	1.6823859999999999	2.033633	2.565528	1.7208920000000001	2.5052409999999998	2.3264269999999998	2.3748	2.8714780000000002	2.4829460000000001	2.1251090000000001	1.993841	1.8610869999999999	2.52908	2.4073370000000001	2.9508939999999999	2.9089160000000001
EscalH1.3G425000.1.v1.1	0.062956999999999999	0	0	0	0	0	0	0	0	0	0	0	0	0	0	0
EscalH1.5G224600.1.v1.1	5.2465729999999997	6.7624180000000003	7.4910040000000002	4.8238830000000004	5.3470649999999997	7.6527690000000002	5.3878259999999996	5.2101620000000004	4.4744159999999997	3.14941	3.474469	2.8555229999999998	2.7072539999999998	3.3052100000000002	2.6026159999999998	2.6150890000000002
EscalH1.2G106200.1.v1.1	11.22776	12.399297000000001	12.086774999999999	9.5608880000000003	11.068631	11.797775	10.919798	10.829348	11.33549	11.461176	10.638548	10.418122	10.219434	9.9542929999999998	11.097657	7.3619599999999998
EscalH1.2G332700.1.v1.1	71.336624999999998	68.764380000000003	64.235066000000003	72.078008999999994	72.419770999999997	70.238675000000001	78.209281000000004	71.011719999999997	74.172550000000001	71.275729999999996	79.655783	81.155720000000002	84.582528999999994	84.069087999999994	84.291787999999997	75.091583999999997
EscalH1.2G315700.1.v1.1	159.03466900000001	150.998256	158.743403	171.29603499999999	150.688019	149.01536400000001	148.865071	152.75695899999999	137.18563499999999	140.978882	153.749831	142.28953300000001	142.98320000000001	148.07690299999999	142.946327	130.403561
EscalH1.4G323600.1.v1.1	180.69739100000001	163.81285600000001	181.23518300000001	192.836704	161.035393	156.57732200000001	174.408727	132.39527799999999	116.39340900000001	96.111023000000003	105.385687	98.259547999999995	94.313907999999998	95.076278000000002	95.487183000000002	70.149411000000001
EscalH1.2G520900.1.v1.1	29.902258	13.021331	14.386431	29.000212999999999	31.507086000000001	20.268103	30.469111999999999	19.332746	20.028884000000001	18.55847	20.666882000000001	20.721018999999998	24.213905	22.272701999999999	23.481269000000001	17.439817999999999
EscalH1.3G271800.1.v1.1	113.804316	110.023392	99.626526999999996	115.64533900000001	111.065146	109.842887	113.095843	92.994983000000005	91.266651999999993	84.147067000000007	84.818689000000006	86.973682999999994	80.267872999999994	80.480360000000005	83.492677999999998	79.793079000000006
EscalH1.5G354200.1.v1.1	9.2225599999999996	7.386361	8.0427429999999998	8.7423979999999997	9.4035349999999998	7.8287139999999997	9.8073180000000004	3.4475709999999999	2.3116620000000001	0.79823900000000003	0.65401699999999996	0.60961799999999999	0.64933799999999997	0.98085100000000003	0.40364899999999998	0.76564299999999996
EscalH1.2G087500.1.v1.1	8.9761939999999996	11.21649	10.077261999999999	8.4663559999999993	9.0574890000000003	9.8115629999999996	9.9184619999999999	6.9729340000000004	5.6778579999999996	3.9459140000000001	4.0655359999999998	4.3652170000000003	4.0683629999999997	4.1353280000000003	4.0158560000000003	2.403832
EscalH1.5G229000.1.v1.1	2.1774779999999998	3.075923	2.213765	1.90625	2.777428	2.6083210000000001	2.464607	1.8498300000000001	1.607507	1.320751	1.462728	1.5467569999999999	1.418361	1.733338	1.6883030000000001	1.3722460000000001
EscalH1.4G441100.1.v1.1	1.167737	1.469878	1.4570700000000001	1.1874929999999999	1.430258	1.4944090000000001	1.0472969999999999	0.94474199999999997	0.99860300000000002	0.63980999999999999	0.86250499999999997	0.95050100000000004	0.65647699999999998	0.90492899999999998	0.79986299999999999	0.55075399999999997
EscalH1.4G253200.1.v1.1	45.105629999999998	41.146856	40.964865000000003	45.270344000000001	42.745221999999998	43.970860999999999	43.660986999999999	46.406934	48.696308999999999	51.866304999999997	50.144722000000002	48.893554000000002	47.633088999999998	48.755918000000001	45.917738999999997	50.902085999999997
EscalH1.2G047600.1.v1.1	2.7182300000000001	3.6377600000000001	2.5151750000000002	2.5009869999999998	3.162366	3.2648950000000001	2.808646	2.0182540000000002	1.541846	1.161924	1.352908	1.372187	1.1465860000000001	1.4032629999999999	1.3240590000000001	0.85189000000000004
EscalH1.4G151900.1.v1.1	10.606004	18.727205999999999	5.4278930000000001	10.703497	9.090662	22.250879000000001	9.1396599999999992	25.305914999999999	37.020176999999997	69.163678000000004	46.932780000000001	45.727485000000001	60.640813999999999	61.065044999999998	57.337637000000001	121.84114
EscalH1.6G364700.1.v1.1	6.7777019999999997	6.3291570000000004	5.4821260000000001	7.1367060000000002	6.4647490000000003	6.8908880000000003	5.7634559999999997	9.4927159999999997	12.517042	15.923398000000001	14.961380999999999	13.749333	12.906143	13.369114	13.183009	15.714204000000001
EscalH1.2G128300.1.v1.1	5.5686299999999997	1.624925	2.279846	5.0183590000000002	3.6090620000000002	2.4605670000000002	3.3452579999999998	1.7405919999999999	2.2116310000000001	1.62154	2.4559319999999998	2.6423739999999998	2.7156319999999998	2.0218090000000002	1.4098820000000001	0
EscalH1.5G262500.1.v1.1	1.7787869999999999	1.096563	0.52264699999999997	1.5913200000000001	1.6294409999999999	1.3375360000000001	1.1138459999999999	6.3578460000000003	8.9944190000000006	12.404604000000001	11.377751999999999	12.699514000000001	6.8843370000000004	6.3646070000000003	6.774051	9.3985520000000005
EscalH1.4G114000.1.v1.1	815.12246100000004	742.91755699999999	889.23784999999998	816.20997599999998	715.13380299999994	709.76291800000001	779.85641899999996	684.13555099999996	589.59448699999996	505.46091100000001	513.66550800000005	518.98884299999997	491.90439500000002	484.94631600000002	493.107123	419.11461000000003
EscalH1.3G400000.1.v1.1	11.206201	14.36909	15.187792	10.395928	8.4528940000000006	10.737826999999999	9.8297260000000009	10.781431	9.4134360000000008	5.5251950000000001	7.4352210000000003	6.885345	4.6282579999999998	5.4822040000000003	4.6400889999999997	1.964375
EscalH1.1G066000.1.v1.1	23.171275999999999	25.06559	19.401365999999999	21.687512999999999	20.976841	23.433025000000001	21.886424000000002	17.506383	17.454311000000001	14.68403	16.445571999999999	17.373802000000001	16.536114999999999	15.148984	15.608788000000001	13.779939000000001
EscalH1.4G049000.1.v1.1	36.485073999999997	44.136887000000002	35.720292000000001	31.332697	36.978681000000002	42.960903999999999	29.593278000000002	29.911042999999999	30.459305000000001	23.426718000000001	27.286218999999999	32.956674999999997	25.019565	27.278776000000001	26.612698000000002	16.443818
EscalH1.3G405100.1.v1.1	0	0	0	0	0	0	0	0.603607	0.56862900000000005	1.0156620000000001	0.95580799999999999	1.0838719999999999	0.36423499999999998	0.68321299999999996	1.242067	0.42579
EscalH1.3G262200.1.v1.1	15.101993999999999	17.571793	14.163425	13.652673	18.178250999999999	17.764890000000001	17.237867000000001	12.908623	14.044225000000001	14.094993000000001	12.900415000000001	14.081524	14.949329000000001	14.650309999999999	15.563673	17.722401999999999
EscalH1.6G202400.1.v1.1	0.36510599999999999	0.014145	0.014782999999999999	0.24568499999999999	0.20406199999999999	0.012893	0.10881	0.21604300000000001	0.27002900000000002	0.440494	0.59452499999999997	0.45724100000000001	0.18735199999999999	0.301313	0.46041199999999999	0.046039999999999998
EscalH1.5G198800.1.v1.1	0	0	0.038295000000000003	0	0.032217999999999997	0	0	0	0.025381999999999998	0.052254000000000002	0.049779999999999998	0	0.078597	0.17580999999999999	0.097364000000000006	0.073876999999999998
EscalH1.1G335600.1.v1.1	0	0.059961	0.031306	0	0.11491899999999999	0.24596299999999999	0.051408000000000002	0.051112999999999999	0.026113000000000001	0.028233999999999999	0	0	0.024982000000000001	0	0.022793999999999998	0.051824000000000002
EscalH1.3G112600.1.v1.1	28.939885	31.199930999999999	28.091875999999999	28.455285	30.708379999999998	32.864989000000001	29.656006999999999	26.832588999999999	27.409088000000001	26.238931999999998	26.900493000000001	28.350684000000001	28.211435999999999	26.662818000000001	26.929161000000001	25.645087
EscalH1.1G312600.1.v1.1	0.36042800000000003	0.13795199999999999	0.021861999999999999	0.18965399999999999	0.39231300000000002	0.14155899999999999	0.32788800000000001	0.056397999999999997	0.036373999999999997	0.17982000000000001	0.10526199999999999	0.30619800000000003	0.13244	0.20025100000000001	0.135022	0.24107000000000001
EscalH1.3G135600.1.v1.1	0.070329000000000003	0.51053499999999996	0.170686	0.23672899999999999	0.33340900000000001	0.57704999999999995	0.244556	0.27776099999999998	0.40817999999999999	0.67394900000000002	0.60105600000000003	0.73385900000000004	0.67797399999999997	0.83590200000000003	0.836198	1.2859670000000001
EscalH1.5G148700.1.v1.1	0.69288099999999997	0	0.14757300000000001	0.70954899999999999	0.041495999999999998	0.239005	0.121576	0	0.030821999999999999	0.099779999999999994	0.039605000000000001	0.030481000000000001	0	0	0	0
EscalH1.3G354500.1.v1.1	0.40072400000000002	0	0	0	0	0	0	0	0	0	0	0	0	0	0	0
EscalH1.1G154500.1.v1.1	9.0847239999999996	10.364115	8.8191290000000002	8.8708489999999998	12.412452	11.524181	11.767184	7.2772690000000004	6.4725060000000001	5.2928199999999999	5.7361259999999996	5.9126310000000002	5.8706820000000004	5.1889589999999997	5.2972000000000001	5.0574310000000002
EscalH1.4G465500.1.v1.1	28.652460000000001	34.155014000000001	26.114077000000002	25.945426000000001	31.705876	35.191265000000001	28.976305	19.207360000000001	16.400749999999999	11.312260999999999	13.698516	13.511699	11.684072	13.131424000000001	12.255246	10.071229000000001
EscalH1.6G224900.1.v1.1	31.804825000000001	41.889719999999997	35.526904000000002	30.245239999999999	29.301811000000001	32.553766000000003	26.303729000000001	34.449840999999999	40.352741999999999	49.108925999999997	44.477409999999999	41.635783000000004	33.164440999999997	31.566016999999999	32.861983000000002	46.668154999999999
EscalH1.4G370400.1.v1.1	0.010204	0.035630000000000002	0	0.042958999999999997	0.034285000000000003	0.054128000000000003	0.020274	0.010071999999999999	0	0.044844000000000002	0	0.010116	0.039289999999999999	0.042126999999999998	0.071875999999999995	0.16279099999999999
EscalH1.1G176100.1.v1.1	20.152850999999998	21.671484	16.077836999999999	19.876207000000001	20.148399999999999	21.916799000000001	18.352992	21.667932	25.522628000000001	30.818480999999998	29.542899999999999	29.839234000000001	25.158075	28.101906	23.556148	28.443733000000002
EscalH1.3G376100.1.v1.1	14.595192000000001	20.542028999999999	15.599405000000001	13.941739	14.548696	20.122612	14.595015999999999	14.957145000000001	13.667451	11.645941000000001	12.604105000000001	12.516595000000001	12.822879	10.821472	11.939564000000001	9.2720249999999993
EscalH1.4G498500.1.v1.1	4.9565669999999997	4.189533	3.6997279999999999	4.5120820000000004	3.8058610000000002	3.914377	3.7899129999999999	4.0171700000000001	4.6646200000000002	5.0972780000000002	4.8801620000000003	4.6632449999999999	4.0206860000000004	4.170452	3.899257	5.3462550000000002
EscalH1.5G209100.1.v1.1	1.7724260000000001	2.1266419999999999	1.9442170000000001	1.6663559999999999	2.00495	1.670725	1.7546660000000001	1.4626140000000001	1.6425890000000001	1.378036	1.376522	1.04423	1.9044179999999999	1.3791610000000001	1.7143649999999999	1.354895
EscalH1.2G011300.1.v1.1	0.84211000000000003	0.64357500000000001	0.47307500000000002	1.088638	0.45747700000000002	0.65182499999999999	0.34688799999999997	4.0995429999999997	5.8047570000000004	7.9736099999999999	7.4570569999999998	6.7833189999999997	5.071758	4.6091449999999998	5.8435810000000004	4.7240849999999996
EscalH1.4G473900.1.v1.1	35.862039000000003	41.560865999999997	38.054858000000003	35.182042000000003	37.683287999999997	39.563037999999999	37.609318999999999	38.435053000000003	36.327143999999997	36.179099999999998	34.937882999999999	36.784528999999999	38.442720000000001	37.972822000000001	38.188704000000001	37.926496
EscalH1.4G211700.1.v1.1	19.255195000000001	17.785136000000001	21.360154000000001	18.513976	20.181605999999999	18.371725000000001	17.084036000000001	16.184964999999998	15.503686999999999	11.959054999999999	14.008671	15.692958000000001	13.948213000000001	15.263194	15.275038	11.030825
EscalH1.2G505900.1.v1.1	0	0	0	0	0	0	0.012096000000000001	0.012019	0	0.053463999999999998	0.023819	0.024157000000000001	0.011724999999999999	0.012571000000000001	0.010721	0.012147
EscalH1.4G084500.1.v1.1	43.839263000000003	44.267828000000002	35.789192999999997	42.655011999999999	38.452931	43.092578000000003	38.444889000000003	35.957349999999998	32.193528000000001	34.452584999999999	36.637976999999999	34.968699999999998	36.89378	33.382078	32.947203000000002	36.766013000000001
EscalH1.1G427700.1.v1.1	3.686572	3.8017970000000001	3.5783700000000001	3.4653420000000001	2.165959	3.141092	2.590509	2.6456940000000002	2.4683489999999999	2.126671	2.4412319999999998	2.591685	1.785736	1.8216399999999999	1.647208	1.2758849999999999
EscalH1.5G070800.1.v1.1	0.31199100000000002	0	0	0	0	0	0	49.002118000000003	77.688866000000004	83.060890000000001	116.630994	96.784593999999998	73.832543000000001	88.301004000000006	70.265534000000002	41.260843999999999
EscalH1.1G661800.1.v1.1	13.627489000000001	13.819283	11.025221	13.84802	11.74357	12.708443000000001	11.509611	13.303475000000001	15.1557	16.202515999999999	18.04035	17.697331999999999	13.303872999999999	14.143378999999999	13.138840999999999	11.899634000000001
EscalH1.4G044600.1.v1.1	0.21296699999999999	0.33925699999999998	0.28983500000000001	0.179091	0.17729500000000001	0.47794199999999998	0.21158399999999999	0.105188	0.13434499999999999	0.029041999999999998	0.10376299999999999	0.13267899999999999	0.102836	0.082683000000000006	0.070362999999999995	0.026667
EscalH1.2G508400.1.v1.1	10.75497	10.561325	2.254521	9.6922359999999994	10.456605	9.4043170000000007	10.171635	6.1937670000000002	6.9370029999999998	8.5100619999999996	9.2491660000000007	8.5065690000000007	8.6263710000000007	8.9252599999999997	9.3235259999999993	7.2896270000000003
EscalH1.5G165800.1.v1.1	76.000594000000007	108.228961	62.976346999999997	75.331389999999999	83.000741000000005	122.73431600000001	79.903799000000006	37.061995000000003	24.005949999999999	10.464661	11.398236000000001	10.827354	7.6052299999999997	7.4705250000000003	7.300637	11.050293999999999
EscalH1.4G138100.1.v1.1	3.4844279999999999	3.960197	3.1703579999999998	2.6791849999999999	3.0208330000000001	2.785501	3.1132749999999998	2.2724099999999998	2.04399	1.5798319999999999	1.9784470000000001	1.7011499999999999	2.1252399999999998	2.011145	1.859067	0.71401300000000001
EscalH1.4G408600.1.v1.1	0.19861999999999999	0.057161999999999998	0	0.125053	0	0.36479200000000001	0.049340000000000002	0.34377799999999997	0.050112999999999998	0.160936	0.33672099999999999	0.19953199999999999	0.24088100000000001	0.46472799999999997	0.306531	0.20028899999999999
EscalH1.2G117000.1.v1.1	0	0	0	0.033537999999999998	0	0.021087999999999999	0	0	0.129215	0.091072	0.059833999999999998	0.187582	0.100908	0.085461999999999996	0.23546400000000001	0.039872999999999999
EscalH1.3G299000.1.v1.1	0.26610600000000001	0.15256800000000001	0	0.27910600000000002	0.072328000000000003	0.48691600000000002	0.33085700000000001	0.197716	0.46995599999999998	0.57093799999999995	0.83449799999999996	0.33606900000000001	0.38723400000000002	0.24810499999999999	0.64587499999999998	0.202238
EscalH1.1G554500.1.v1.1	9.8642319999999994	7.7455569999999998	20.476157000000001	9.7205180000000002	17.557473000000002	9.690728	16.114991	13.960077999999999	7.4283469999999996	2.8470300000000002	2.1015709999999999	2.205006	3.4195950000000002	2.5557919999999998	2.6530719999999999	5.4345749999999997
EscalH1.1G403800.1.v1.1	0.36071900000000001	0.57309600000000005	0.64475800000000005	0.079871999999999999	0.42321999999999999	0.64294600000000002	0.150889	0.45013500000000001	0.287443	0.103898	0.111219	0.16988300000000001	0.16476199999999999	0.25514999999999999	0.33443299999999998	0.28465299999999999
EscalH1.1G576100.1.v1.1	10.298209999999999	12.252957	10.958992	8.0151880000000002	10.955629	12.156091	9.7582079999999998	8.9212570000000007	7.8513140000000003	6.4967439999999996	5.726572	7.7492460000000003	6.8012269999999999	6.6403549999999996	6.5763379999999998	4.9064030000000001
EscalH1.4G375300.1.v1.1	0.42646600000000001	0.39702999999999999	0.28530800000000001	0.57834300000000005	0.31047000000000002	0.37313499999999999	0.24360200000000001	0.308558	0.38742700000000002	0.16583300000000001	0.219079	0.327511	0.14369000000000001	0.20021800000000001	0.132911	0.074422000000000002
EscalH1.4G406300.1.v1.1	0	0.082019999999999996	0.12839100000000001	0	0.039199999999999999	0	0.070625999999999994	0.035069999999999997	0.035813999999999999	0.038566000000000003	0	0	0.034329999999999999	0.036799999999999999	0	0
EscalH1.2G436000.1.v1.1	24.222939	28.838350999999999	23.517365999999999	22.182058999999999	24.727934000000001	30.318362	21.718336999999998	20.699169999999999	19.247602000000001	16.486633000000001	17.284054000000001	18.093820000000001	17.001574999999999	15.885002	16.641102	14.402623
EscalH1.2G389000.1.v1.1	0	0	0	0	0	0	0	0	0	0.070067000000000004	0	0	0	0	0	0
EscalH1.4G430800.1.v1.1	49.247920000000001	56.823008999999999	45.845202	46.883620999999998	46.187851999999999	54.158549000000001	44.059769000000003	39.326326999999999	38.253892	32.860100000000003	34.687677000000001	37.153046000000003	37.110041000000002	36.362465	37.050041	28.386917
EscalH1.5G359100.1.v1.1	0.039267000000000003	0.022790999999999999	0.047615999999999999	0.099113999999999994	0.13125500000000001	0.18697	0.097526000000000002	0.15509899999999999	0.21798799999999999	0.064449000000000006	0.095831	0.17572199999999999	0.20827899999999999	0.142097	0.20751700000000001	0.49071100000000001
EscalH1.5G033900.1.v1.1	0.32899099999999998	0.163851	0.79897399999999996	0.30325600000000003	0.26239800000000002	0.116162	0.23331499999999999	0.54133299999999995	0.18975700000000001	0.10302799999999999	0.076546000000000003	0.23338	0.090579000000000007	0.242783	0.068983000000000003	0.062577999999999995
EscalH1.1G483700.1.v1.1	20.813241000000001	20.741949999999999	17.152719999999999	19.719898000000001	21.103902000000001	20.498528	20.401289999999999	16.422902000000001	17.142795	16.303906999999999	15.876116	16.206258999999999	17.515008000000002	17.043631000000001	18.151676999999999	13.83874
EscalH1.6G216800.1.v1.1	0.63821499999999998	1.223714	1.096444	0.83006400000000002	0.82024900000000001	1.274729	0.84844799999999998	0.463144	0.33158199999999999	0.154725	0.183729	0.186028	0.243927	0.15495999999999999	0.29748999999999998	0.30874000000000001
EscalH1.1G245900.1.v1.1	25.180049	3.446628	1.9955339999999999	23.057866000000001	11.44786	5.7259019999999996	9.3850189999999998	24.541934000000001	36.360489999999999	43.154722	50.715210999999996	48.256698999999998	39.737062999999999	41.424912999999997	39.653784000000002	24.82864
EscalH1.2G108400.1.v1.1	0	0.13542299999999999	0.84373399999999998	0	0	0	0	0.118848	0.60417799999999999	0	0	0	0	0	0	0.49228499999999997
EscalH1.2G517000.1.v1.1	0	0.053731000000000001	0	0	0	0	0	0	0	0	0	0	0	0	0	0
EscalH1.3G204500.1.v1.1	11.621359	10.863344	12.913	12.035715	13.797432000000001	12.116876	12.665357	10.784176	10.864094	8.9832020000000004	9.4858139999999995	8.9094890000000007	9.6799090000000003	10.171125999999999	10.868366999999999	9.8603780000000008
EscalH1.2G384600.1.v1.1	31.742221000000001	33.862093999999999	28.561229999999998	29.350200000000001	30.601534000000001	34.142702999999997	30.335273999999998	24.685310999999999	23.160983999999999	20.669796000000002	21.108248	23.797205999999999	20.491731000000001	21.0809	21.198778999999998	16.841822000000001
EscalH1.4G264100.1.v1.1	16.825512	18.633633	15.735854	15.035489999999999	17.171749999999999	17.320032000000001	16.064435	14.548424000000001	14.590945	12.950253999999999	14.380227	15.133319	13.967751	15.08567	14.865049000000001	10.12088
EscalH1.5G130500.1.v1.1	6.4363710000000003	3.8479040000000002	3.9635639999999999	6.0403469999999997	2.4807610000000002	1.9368019999999999	1.981277	9.4389240000000001	11.056599	13.201758	14.338285000000001	12.998917	9.0535969999999999	10.207042	8.7301719999999996	5.0385520000000001
EscalH1.3G294600.1.v1.1	23.091311000000001	20.740321999999999	20.874592	20.599005999999999	20.849326000000001	21.626407	22.896122999999999	18.616410999999999	19.196238000000001	17.144742999999998	17.862195	20.238903000000001	20.234549000000001	20.228909999999999	19.334349	16.517469999999999
EscalH1.3G011800.1.v1.1	14.583035000000001	15.477071	13.192102	13.373785	15.632084000000001	15.450317999999999	15.014186	8.9659580000000005	7.2298920000000004	4.7560339999999997	5.2198979999999997	5.5555079999999997	4.3074820000000003	4.6140160000000003	4.4396389999999997	2.9119609999999998
EscalH1.4G428200.1.v1.1	13.237887000000001	15.781152000000001	13.50085	11.65934	14.673711000000001	15.488484	13.214397999999999	10.005506	9.0658270000000005	6.2285589999999997	6.9653499999999999	8.1477029999999999	7.4014239999999996	6.912528	7.775614	5.10785
EscalH1.2G344500.1.v1.1	0.92748600000000003	0.80430400000000002	0.28611900000000001	0.79320299999999999	1.348681	1.1698850000000001	0.80439499999999997	0.91562399999999999	1.2928249999999999	1.339861	1.3238700000000001	2.1778209999999998	1.5034890000000001	1.615221	1.270519	0.13227900000000001
EscalH1.5G363100.1.v1.1	57.010748	58.980237000000002	53.380065999999999	61.826202000000002	61.749293000000002	54.166193	53.461630999999997	39.886192999999999	34.506838000000002	26.281953999999999	31.552755999999999	30.242190999999998	27.427717000000001	25.763013000000001	27.665348000000002	19.327680000000001
EscalH1.2G105900.1.v1.1	0.94075299999999995	0.88789200000000001	1.673225	1.0460560000000001	1.365437	1.0890310000000001	0.83934900000000001	1.35778	1.1998549999999999	0.776231	1.164587	1.343472	0.82117300000000004	1.020032	1.0065489999999999	0.54236399999999996
EscalH1.1G248400.1.v1.1	0	0	0	0	0.075451000000000004	0	0	0.033723000000000003	0	0	0	0.034102	0	0	0	0
EscalH1.6G352400.1.v1.1	13.828021	14.494543	12.694419	11.95335	10.947725999999999	12.564422	10.406071000000001	15.030639000000001	17.041584	18.201031	17.732064000000001	19.526786000000001	17.637909000000001	17.965751999999998	17.070906000000001	16.281352999999999
EscalH1.4G437600.1.v1.1	22.492825	17.8629	8.7610949999999992	19.052889	5.2778489999999998	14.793920999999999	4.2575669999999999	32.299370000000003	40.461229000000003	95.974611999999993	52.996040999999998	57.993333999999997	40.917558999999997	45.599705	44.450699999999998	207.02373700000001
EscalH1.4G118300.1.v1.1	0	0	0	0.089345999999999995	0	0	0	0	0	0	0	0	0	0	0	0
EscalH1.2G124000.1.v1.1	0	0	0	0	0	0	0	0	0	0	0	0	0	0	0	0
EscalH1.5G251800.1.v1.1	1.6875549999999999	2.0077449999999999	3.4356390000000001	1.9664539999999999	2.5881509999999999	2.7049449999999999	2.2814169999999998	18.715789000000001	25.242799000000002	40.238160999999998	35.217350000000003	35.249803999999997	37.038460000000001	36.560448999999998	35.972881999999998	33.942458000000002
EscalH1.2G537400.1.v1.1	2274.9927750000002	1931.455348	2061.7186729999999	2203.2867839999999	1984.527689	1927.7565910000001	2187.9619400000001	1910.188265	1713.91812	1366.8944509999999	1384.8856330000001	1545.4268400000001	1387.8000489999999	1357.7655150000001	1394.9104339999999	1034.790843
EscalH1.1G174200.1.v1.1	93.162687000000005	96.073914000000002	113.64399299999999	93.898655000000005	98.880643000000006	88.182765000000003	98.980206999999993	85.421862000000004	67.934383999999994	57.308897999999999	55.811163999999998	53.973565999999998	56.898694999999996	53.127141000000002	56.935796000000003	46.536000999999999
EscalH1.3G374200.1.v1.1	7.8571169999999997	4.0327450000000002	5.2071490000000002	4.3322399999999996	0	4.5161930000000003	2.5725570000000002	0	0	0	0.83641799999999999	0.87256199999999995	0.83571399999999996	1.82124	0	2.6518869999999999
EscalH1.3G281400.1.v1.1	0.059566000000000001	0.027739	0.086304000000000006	0.050078999999999999	0.067185999999999996	0	0.048730000000000002	0.011835	0	0.013131	0.021919999999999999	0.022216	0.021378999999999999	0.022821999999999999	0.073244000000000004	0.034945999999999998
EscalH1.4G107100.1.v1.1	37.484471999999997	54.380724999999998	46.985087	36.689340000000001	41.274841000000002	52.359160000000003	39.98536	49.530647000000002	50.766632999999999	56.558777999999997	50.493344999999998	52.157891999999997	51.752513999999998	53.156494000000002	51.811611999999997	63.027270000000001
EscalH1.2G391400.1.v1.1	11.562925	16.232457	13.521686000000001	11.621769	10.861961000000001	12.421110000000001	10.469901999999999	8.9256790000000006	6.9239560000000004	4.6069829999999996	5.0087910000000004	4.9749739999999996	4.8069220000000001	4.5752069999999998	4.8140460000000003	2.0225119999999999
EscalH1.1G367500.1.v1.1	27.576833000000001	24.297879999999999	27.525127000000001	27.301449000000002	26.681404000000001	27.405823999999999	28.569147000000001	21.955234999999998	20.202528000000001	18.637067999999999	17.129625999999998	18.188908999999999	14.857449000000001	17.189153999999998	17.227865000000001	14.185214
EscalH1.3G167500.1.v1.1	48.898947	56.432212	51.373945999999997	51.76878	58.533254999999997	57.950682	54.307226	46.651867000000003	44.690491000000002	41.297417000000003	45.640766999999997	44.429771000000002	43.352649	44.161924999999997	43.098197999999996	32.703496999999999
EscalH1.1G414700.1.v1.1	17.848822999999999	22.702324999999998	32.678173999999999	18.754719000000001	21.003064999999999	22.123578999999999	18.224325	27.012139000000001	25.453693999999999	26.603521000000001	23.126294999999999	19.888083000000002	22.963645	20.739419999999999	18.980309999999999	19.429921
EscalH1.6G350100.1.v1.1	0.237119	0.068809999999999996	0.38336599999999998	0.099751999999999993	0.15410699999999999	0.31361299999999998	0.098154000000000005	0.27317399999999997	0.458729	0.19458300000000001	0.23146900000000001	0.17686199999999999	0.26679599999999998	0.22474	0.156641	0.079021999999999995
EscalH1.6G355000.1.v1.1	0	0	0	0	0	0	0	0	0	0	0	0	0	0	0	0
EscalH1.2G031100.1.v1.1	12.495305999999999	12.678914000000001	12.305999999999999	12.858724	14.145398999999999	12.239789	12.75084	15.630082	16.338981	16.624023000000001	16.626823000000002	15.371147000000001	17.283094999999999	17.295451	18.423964999999999	15.155677000000001
EscalH1.6G217900.1.v1.1	0.55154400000000003	0.60755400000000004	0.92239800000000005	0.42753000000000002	0.70777100000000004	0.70462400000000003	0.78303	0.71974099999999996	0.68780699999999995	0.257656	0.55728100000000003	0.42085699999999998	0.41172500000000001	0.447799	0.36516999999999999	0.466032
EscalH1.6G086400.1.v1.1	47.589506	46.621129000000003	39.198847000000001	48.148004999999998	46.840131999999997	45.379828000000003	46.201877000000003	40.956716999999998	43.475745000000003	46.125329999999998	44.606586	42.838655000000003	46.200465000000001	47.539769	45.523203000000002	50.007095999999997
EscalH1.4G325700.1.v1.1	9.090211	8.2571580000000004	8.1367390000000004	8.1911419999999993	11.785104	9.3065929999999994	9.9449459999999998	7.8659220000000003	8.7340359999999997	7.4060290000000002	9.3085529999999999	10.464606	10.407059	10.350626999999999	10.862489	6.2492760000000001
EscalH1.2G313600.1.v1.1	1.002453	1.0671790000000001	1.3585119999999999	1.00569	1.1156349999999999	1.136698	1.0425949999999999	0.64443300000000003	0.76725500000000002	0.37270399999999998	0.53017800000000004	0.66899900000000001	0.52139999999999997	0.46781600000000001	0.65606399999999998	0.21385100000000001
EscalH1.1G603100.1.v1.1	16.427752000000002	13.828797	14.139061	17.767845999999999	18.939796000000001	14.270281000000001	18.943096000000001	13.31419	13.604001999999999	13.978821	13.966858	13.900297999999999	13.769691	13.616587000000001	14.759338	11.390018
EscalH1.1G480200.1.v1.1	7.9816409999999998	7.7654519999999998	10.194502	8.1558899999999994	7.5203569999999997	7.1757619999999998	7.1809580000000004	6.1764919999999996	4.1206129999999996	2.6139800000000002	2.2746119999999999	2.5451990000000002	2.2420059999999999	2.0789900000000001	2.0652249999999999	1.6761029999999999
EscalH1.2G509200.1.v1.1	0.031189999999999999	0.084696999999999995	0.025295000000000002	0.043769000000000002	0.04657	0.077200000000000005	0.020656000000000001	0.420713	0.48273899999999997	0.71953800000000001	0.65109899999999998	0.90707800000000005	0.92072799999999999	0.74039900000000003	0.88803900000000002	0.031099999999999999
EscalH1.2G361900.1.v1.1	18.518501000000001	20.680952999999999	20.307186999999999	17.460561999999999	17.990539999999999	21.51371	17.668900000000001	17.221302000000001	14.981398	13.676742000000001	12.987128999999999	13.792975	14.355606999999999	13.993950999999999	14.067652000000001	13.420737000000001
EscalH1.6G139500.1.v1.1	12.996074999999999	18.321611999999998	16.696999999999999	12.743283999999999	16.292704000000001	19.568462	13.330764	24.785862999999999	26.926694000000001	37.063470000000002	30.976317000000002	29.235793000000001	45.276482000000001	48.054732000000001	46.722796000000002	71.205107999999996
EscalH1.3G402300.1.v1.1	172.51113100000001	143.00854899999999	145.284841	173.224388	136.41706600000001	139.64683600000001	146.306194	129.324691	119.976634	107.030029	106.988176	120.737635	111.430466	96.189527999999996	104.66015899999999	85.877644000000004
EscalH1.2G416400.1.v1.1	6.0703959999999997	9.4652729999999998	5.8964740000000004	6.3085610000000001	5.6089570000000002	10.169390999999999	5.6067210000000003	16.245151	22.321373999999999	28.053642	27.648788	25.277559	25.619992	22.443732000000001	24.675989000000001	19.833545999999998
EscalH1.2G129600.1.v1.1	35.595056	39.430270999999998	37.194172999999999	33.247145000000003	43.811458000000002	41.527799999999999	41.077663000000001	37.095232000000003	36.856324999999998	34.694496000000001	37.143332999999998	38.247307999999997	44.586219999999997	44.024343000000002	45.178077000000002	39.682259999999999
EscalH1.6G143400.1.v1.1	48.116559000000002	72.434092000000007	54.974930000000001	50.957993000000002	48.214233	88.876628999999994	47.232892999999997	60.498632000000001	53.541544999999999	59.275275000000001	54.348145000000002	55.821328000000001	49.103690999999998	50.214098	49.061686999999999	60.332037
EscalH1.5G241300.1.v1.1	7.3306269999999998	9.2009460000000001	9.3212410000000006	7.5291670000000002	6.4221979999999999	8.4991009999999996	6.6269580000000001	8.6478959999999994	9.2979649999999996	10.263928999999999	8.8998150000000003	9.6407959999999999	7.7440340000000001	8.7070030000000003	8.2348789999999994	9.0122619999999998
EscalH1.1G477300.1.v1.1	16.379638	17.418804999999999	15.106398	16.327121999999999	15.89649	19.557191	15.148540000000001	12.845469	13.194882	13.759373999999999	13.195663	12.403482	12.182879	11.843997	12.050751	13.764953
EscalH1.4G110900.1.v1.1	130.55408800000001	72.242301999999995	100.66866	133.18382199999999	112.38950199999999	67.534136000000004	108.892467	74.151668999999998	71.293888999999993	66.790389000000005	68.549965	64.029076000000003	65.144261999999998	59.977673000000003	64.790660000000003	41.168103000000002
EscalH1.1G461100.1.v1.1	20.797649	23.632802999999999	21.050397	19.742419000000002	20.248404000000001	21.780108999999999	19.408830999999999	17.484559000000001	16.224564000000001	14.29607	14.315821	14.449427999999999	14.214929	13.896580999999999	14.453113	10.312408
EscalH1.4G001400.1.v1.1	0.38615500000000003	0.22195599999999999	0.92788499999999996	0.486514	0.581978	0.55739899999999998	0.383272	0.42957000000000001	0.29175699999999999	0.417381	0.234039	0.62892300000000001	0.093465999999999994	0.15027099999999999	0.34062599999999998	0.048619000000000002
EscalH1.5G226000.1.v1.1	80.494398000000004	76.039370000000005	57.021428999999998	80.089771999999996	104.437617	82.942243000000005	90.412684999999996	77.939916999999994	93.433616000000001	108.70069599999999	110.81247500000001	104.173643	110.766245	110.691096	116.850016	130.56564900000001
EscalH1.2G524000.1.v1.1	43.258381999999997	43.996026000000001	42.259611999999997	44.521203999999997	42.006830000000001	43.790588	38.142859999999999	34.177926999999997	33.369115999999998	33.520898000000003	33.797427999999996	29.7942	28.585449000000001	27.448706000000001	28.785869000000002	32.547279000000003
EscalH1.1G574200.1.v1.1	0	0	0	0	0	0	0	0	0	0	0	0	0	0	0	0
EscalH1.2G137400.1.v1.1	43.987310000000001	42.55771	43.506950000000003	42.622373000000003	44.469617	42.593305000000001	46.989936999999998	38.506041000000003	34.439833	29.399452	30.658567000000001	32.108462000000003	38.42801	40.987628999999998	37.176054000000001	28.945947
EscalH1.6G035700.1.v1.1	1.058257	0.96523199999999998	1.0511569999999999	1.112857	1.116215	1.435036	1.238866	0.74309099999999995	0.62948599999999999	0.74908200000000003	0.47965200000000002	0.86410399999999998	0.92915899999999996	1.2500849999999999	1.0253289999999999	0.75541700000000001
EscalH1.2G529600.1.v1.1	0.447546	0.22287599999999999	0.058220000000000001	0.228684	0.30336000000000002	0.152366	0.25406400000000001	0.42607099999999998	0.50014000000000003	0.87584899999999999	0.76528799999999997	0.69853100000000001	0.55452199999999996	0.47892299999999999	0.47859600000000002	0.51081799999999999
EscalH1.6G012700.1.v1.1	254.211703	227.605029	250.26907199999999	267.75264299999998	282.11527899999999	242.27508	272.82060899999999	191.69095300000001	174.52171200000001	171.59374500000001	177.47546500000001	159.285751	204.40679	198.57767899999999	202.66078899999999	184.66136700000001
EscalH1.5G381700.1.v1.1	4.9394349999999996	4.1122810000000003	4.8905289999999999	5.6943390000000003	4.8994070000000001	4.0310240000000004	4.7936350000000001	4.0875859999999999	2.7824469999999999	3.034338	3.7200920000000002	3.2570939999999999	2.8169879999999998	2.7822619999999998	2.8014030000000001	2.5015749999999999
EscalH1.4G266200.1.v1.1	100.725831	67.890334999999993	98.429254	97.550494	154.04540499999999	87.298928000000004	148.60763	105.371758	97.416663999999997	109.31379699999999	87.703626999999997	82.242052999999999	78.258591999999993	79.726811999999995	78.664269000000004	115.83949699999999
EscalH1.4G013500.1.v1.1	18.837762000000001	19.663017	19.855457000000001	18.351303999999999	16.900566999999999	18.503029000000002	17.526620999999999	14.700793000000001	12.191369	10.759311	11.192371	11.070952	9.8436400000000006	9.8956090000000003	9.7810290000000002	8.1576199999999996
EscalH1.1G249200.1.v1.1	7.3696099999999998	8.3469850000000001	5.440353	7.123481	10.109786	9.2126479999999997	9.4997439999999997	8.6899339999999992	9.1702130000000004	10.330757	10.415324999999999	10.204567000000001	12.908702	11.760066999999999	12.249193999999999	9.9314199999999992
EscalH1.6G205000.1.v1.1	9.3941870000000005	8.1355959999999996	7.9763409999999997	9.3645060000000004	10.27285	8.3728920000000002	11.267856	19.640695000000001	23.701568999999999	26.382864000000001	30.024856	32.953195000000001	20.250910000000001	19.018516000000002	18.622921000000002	27.266093999999999
EscalH1.6G200100.1.v1.1	52.479559000000002	45.464903999999997	51.317735999999996	49.785525999999997	56.396428	51.325978999999997	54.660862999999999	35.305278000000001	27.001937999999999	15.60092	15.782087000000001	15.825685	18.268151	19.726274	18.48677	14.445631000000001
EscalH1.4G429400.1.v1.1	22.657954	24.541042999999998	21.043831000000001	23.139655999999999	20.978670000000001	23.447709	19.829039000000002	18.466099	19.778537	18.739984	20.545106000000001	20.152913000000002	17.764257000000001	18.192301	18.957348	16.551192
EscalH1.2G402800.1.v1.1	0	0	0	0	0	0	0	0	0	0	0	0	0	0	0	0
EscalH1.4G116600.1.v1.1	16.816932000000001	18.273344999999999	18.429217000000001	16.190007000000001	19.213778999999999	18.677593000000002	17.835626999999999	12.466009	11.37609	7.7479469999999999	8.8488310000000006	9.6253170000000008	10.824258	10.437858	10.236262999999999	6.0896600000000003
EscalH1.6G079800.1.v1.1	1.248389	1.2365919999999999	1.6776120000000001	1.115191	1.0637749999999999	0.864255	1.027722	3.0668500000000001	4.163767	5.3104899999999997	4.9934089999999998	3.5663149999999999	2.9677699999999998	3.033325	3.3637600000000001	2.4359679999999999
EscalH1.2G482700.1.v1.1	0.53015000000000001	0.53071999999999997	0.46574500000000002	0.64607400000000004	0.44844699999999998	0.25155699999999998	0.43599100000000002	0.55957000000000001	1.03332	2.441818	1.3389200000000001	1.018138	0.211504	0.35903200000000002	0.25761600000000001	0.913466
EscalH1.5G077600.1.v1.1	28.903397999999999	26.413533000000001	31.416734999999999	26.989849	29.184825	25.853521000000001	27.406824	23.177316999999999	20.589476999999999	14.36669	18.022245999999999	16.985310999999999	15.869119	15.429313	16.392976000000001	8.8489620000000002
EscalH1.2G109200.1.v1.1	0.031194	0	0	0	0	0	0	0	0	0.033965000000000002	0	0	0.060305999999999998	0	0	0
EscalH1.5G301800.1.v1.1	17.990472	17.192966999999999	15.250942999999999	17.367621	16.687175	17.002514000000001	16.358142999999998	12.670971	11.822932	11.607360999999999	11.388764	11.145462	11.694207	11.567800999999999	11.061411	10.46124
EscalH1.4G372100.1.v1.1	7.4361379999999997	7.4626580000000002	9.446313	8.3088789999999992	9.1953569999999996	5.6868610000000004	8.7117660000000008	8.1158959999999993	7.5990849999999996	6.5790930000000003	6.8158010000000004	5.2272319999999999	4.1329279999999997	4.1736269999999998	3.604015	1.5849070000000001
EscalH1.6G291200.1.v1.1	0.18180199999999999	0	0.63296300000000005	0	0.18856400000000001	0	0.72144399999999997	0	0	0	0	0	0	0	0	0
EscalH1.1G514000.1.v1.1	84.585167999999996	125.474818	96.509935999999996	84.681369000000004	96.794848000000002	107.104674	94.068708000000001	61.943575000000003	50.646493	39.451093	40.718769999999999	37.645130999999999	35.122062	36.745677999999998	34.998437000000003	33.527183999999998
EscalH1.1G387600.1.v1.1	0	0	0	0	0.041838	0	0	0	0	0	0	0	0	0	0	0
EscalH1.3G187600.1.v1.1	5.3270980000000003	5.5829149999999998	5.8465059999999998	4.877815	3.4280469999999998	3.5982259999999999	3.4419369999999998	3.6080030000000001	3.4052120000000001	3.1245539999999998	3.0516580000000002	3.2679480000000001	2.350546	2.5288599999999999	2.187414	1.2503029999999999
EscalH1.1G551900.1.v1.1	5.0464659999999997	5.3770420000000003	6.8559720000000004	4.52013	5.3908430000000003	4.4132150000000001	4.4409239999999999	4.3970589999999996	3.1653349999999998	1.6605540000000001	1.7425900000000001	1.6972100000000001	1.8030060000000001	2.3095599999999998	2.2086589999999999	1.06071
EscalH1.4G328800.1.v1.1	30.490452000000001	30.836417999999998	29.031659999999999	29.923463999999999	24.885338999999998	29.125233000000001	24.396070000000002	33.372048999999997	36.485272000000002	46.516575000000003	41.474784	41.652821000000003	41.815897	43.557091	40.477929000000003	52.936081999999999
EscalH1.6G006900.1.v1.1	0.27868500000000002	0	0	0	0	0.14315800000000001	0	0	0.14063200000000001	0	0	0	0	0	0	0.28735899999999998
EscalH1.1G071700.1.v1.1	2.7637610000000001	3.6388799999999999	3.47384	2.889697	3.327251	4.1505609999999997	2.8253750000000002	2.1829649999999998	1.33565	1.1010450000000001	0.81818199999999996	0.86534	0.69420700000000002	0.67504600000000003	0.67857599999999996	2.4261430000000002
EscalH1.6G159400.1.v1.1	47.727891	66.696273000000005	54.972360000000002	51.672929000000003	71.090040999999999	102.842393	78.543491000000003	48.957026999999997	31.800003	17.843226999999999	15.496128000000001	15.27121	8.9981729999999995	9.7344779999999993	9.2413880000000006	9.9360529999999994
EscalH1.6G178500.1.v1.1	86.784429000000003	169.99594300000001	113.026826	86.755655000000004	88.301242000000002	194.42371299999999	91.060920999999993	88.826052000000004	72.971793000000005	59.405808	56.343926000000003	57.914977999999998	55.91574	54.376798999999998	55.761406000000001	51.525953000000001
EscalH1.1G347500.1.v1.1	12.688946	13.124162999999999	10.733468999999999	12.985932	14.494552000000001	12.987730000000001	12.450602	11.133191999999999	10.747628000000001	9.2112470000000002	10.093256999999999	12.12495	10.453222	10.704376	10.135761	9.4711639999999999
EscalH1.3G147500.1.v1.1	1.230386	1.358538	0.94049799999999995	1.148209	1.1239399999999999	1.4306410000000001	1.688145	0.84390399999999999	0.66606399999999999	0.49116199999999999	0.65745799999999999	0.76480899999999996	0.87080299999999999	0.80771199999999999	0.62296200000000002	0.534026
EscalH1.6G193900.1.v1.1	16.599982000000001	16.685794000000001	14.218343000000001	16.888818000000001	16.365379000000001	17.567059	16.740255000000001	13.259601	12.752606999999999	10.806856	13.342556999999999	13.107872	11.071996	11.919212999999999	11.181540999999999	9.628876
EscalH1.3G201900.1.v1.1	59.599975999999998	62.359011000000002	55.766325999999999	57.899822	57.455649000000001	59.329889999999999	59.3401	55.449573000000001	53.738526	53.000312999999998	53.258324000000002	53.378275000000002	52.554915000000001	50.791877999999997	51.670206999999998	49.297130000000003
EscalH1.5G025900.1.v1.1	10.708900999999999	11.717349	11.221778	9.8051499999999994	8.8467190000000002	12.105451	10.267353	11.891163000000001	9.9877369999999992	8.3934940000000005	7.9758490000000002	10.068841000000001	7.5558930000000002	7.8096740000000002	8.9490949999999998	9.4592569999999991
EscalH1.4G330200.1.v1.1	5.4671580000000004	5.1827230000000002	4.5142259999999998	4.6462589999999997	5.3507249999999997	4.9313440000000002	5.0533890000000001	4.3203740000000002	4.4303229999999996	3.4974460000000001	4.1404189999999996	4.4785630000000003	4.209911	4.1103750000000003	4.1265799999999997	2.3028629999999999
EscalH1.6G000600.1.v1.1	0.46618999999999999	0	0	0	0.48144399999999998	0	0	0	0	0	0	0	0	0	0	0
EscalH1.3G096200.1.v1.1	3.354746	3.0842350000000001	2.9426060000000001	3.6974719999999999	0.62916799999999995	0.30991800000000003	0.64455300000000004	2.1287750000000001	3.8446090000000002	3.8222330000000002	3.820128	3.9145379999999999	1.049811	1.017272	0.97704599999999997	1.1930670000000001
EscalH1.1G292000.1.v1.1	0	0	0	0	0	0.033840000000000002	0	0	0.016123999999999999	0	0	0	0	0	0.014068000000000001	0
EscalH1.6G090500.1.v1.1	0.318357	0.24685699999999999	0.51006200000000002	0.31334400000000001	0.19725300000000001	0.28290399999999999	0.17064499999999999	0.36134100000000002	0.376027	0.51933200000000002	0.341192	0.29150900000000002	0.22553999999999999	0.065632999999999997	0.16281799999999999	0.70595699999999995
EscalH1.5G261300.1.v1.1	11.424614	19.147801999999999	7.9537209999999998	13.310782	11.637758	19.936104	11.09571	9.7684630000000006	10.648678	9.2049830000000004	12.241521000000001	11.796244	11.787231	9.7556349999999998	10.939424000000001	3.507558
EscalH1.5G152100.1.v1.1	0.84336299999999997	0.85343899999999995	1.0700540000000001	1.1808970000000001	0.73868400000000001	0.29419499999999998	0.91085199999999999	0.92553700000000005	0.89661400000000002	0.75617100000000004	1.2179150000000001	1.131459	1.036065	0.625467	0.52191699999999996	0.097933999999999993
EscalH1.1G519600.1.v1.1	47.068947000000001	51.246170999999997	49.908760000000001	46.592941000000003	49.771802000000001	49.151702999999998	49.982562999999999	49.164942000000003	48.078598999999997	49.131357999999999	46.920437999999997	46.033918999999997	48.588594999999998	49.009013000000003	47.374318000000002	49.021113999999997
EscalH1.2G182000.1.v1.1	3.296287	3.2850000000000001	4.552556	3.6669450000000001	3.6103670000000001	3.8121290000000001	3.8107829999999998	3.9379189999999999	3.4497089999999999	2.5261819999999999	3.1674890000000002	2.9687739999999998	2.7054390000000001	2.216485	2.4160080000000002	1.7645980000000001
EscalH1.5G277100.1.v1.1	18.519985999999999	20.325838000000001	17.645907000000001	17.418520000000001	17.985298	19.758983000000001	17.050657000000001	18.463417	17.444662000000001	15.536825	16.038436999999998	16.510314999999999	16.038629	16.352132999999998	16.523916	13.295463
EscalH1.6G163400.1.v1.1	31.380106999999999	33.878559000000003	35.122278000000001	32.505527999999998	41.395729000000003	36.893386999999997	41.914344999999997	35.778353000000003	39.269027999999999	39.870645000000003	39.753416999999999	41.457197999999998	48.802300000000002	49.340775000000001	49.095982999999997	44.504353000000002
EscalH1.5G028400.1.v1.1	0	0	0	0	0	0	0	0	0	0	0	0	0	0	0	0
EscalH1.3G103200.1.v1.1	8.7892060000000001	9.8264549999999993	7.1873740000000002	8.5618499999999997	7.7654610000000002	9.6406690000000008	6.8032199999999996	8.2374019999999994	8.3114889999999999	10.426648	9.9918110000000002	9.8280759999999994	9.8613020000000002	7.9694719999999997	8.5684470000000008	8.1937580000000008
EscalH1.1G303200.1.v1.1	61.815904000000003	50.874271999999998	40.245901000000003	61.278601999999999	71.310687000000001	46.340919999999997	64.915257999999994	74.297918999999993	92.343459999999993	113.61890699999999	115.95181599999999	118.579733	135.45389800000001	138.13514699999999	135.19068999999999	134.29184900000001
EscalH1.2G341900.1.v1.1	9.5211260000000006	16.24466	9.992286	8.9604579999999991	10.320154	15.916299	8.973986	8.1144250000000007	7.6220420000000004	5.0430190000000001	5.8528929999999999	5.9394289999999996	5.3262080000000003	5.9190110000000002	5.9621769999999996	4.6060559999999997
EscalH1.2G424700.1.v1.1	34.971331999999997	37.843473000000003	29.731788000000002	33.821168999999998	33.695334000000003	40.525444	37.104204000000003	33.662821999999998	35.300077999999999	34.207134000000003	38.011453000000003	34.142876000000001	35.680655999999999	35.970779	36.459592000000001	35.001252000000001
EscalH1.1G441100.1.v1.1	0.82611299999999999	0.91033399999999998	0.51931300000000002	0.74949299999999996	1.6300840000000001	0.78405100000000005	1.122069	0.55647500000000005	0.44656699999999999	0.36559199999999997	0.32017800000000002	0.45902199999999999	0.340445	0.42019099999999998	0.47632099999999999	0.30563299999999999
EscalH1.1G253200.1.v1.1	5.0486129999999996	4.1090350000000004	4.5439299999999996	4.5777840000000003	5.5887169999999999	3.8190390000000001	4.9744529999999996	3.7798560000000001	2.8751609999999999	2.1507019999999999	2.4394149999999999	2.4441259999999998	2.3244050000000001	2.300227	2.937757	1.3210409999999999
EscalH1.6G038800.1.v1.1	0.11978800000000001	0.55792900000000001	2.458097	0.021614999999999999	0.086320999999999995	0.46311600000000003	0.084998000000000004	0.81906500000000004	0.38002000000000002	0.056441999999999999	0.041882999999999997	0.042386	0.032933999999999998	0.079450999999999994	0.052731	0.0085269999999999999
EscalH1.6G221500.1.v1.1	4.8540239999999999	3.8165619999999998	4.2688680000000003	5.5336410000000003	8.9192440000000008	4.785539	7.3991709999999999	12.183992999999999	15.531211000000001	17.197899	18.881471999999999	18.567274999999999	28.427868	23.988133999999999	26.148952000000001	10.476876000000001
EscalH1.1G114000.1.v1.1	0.520235	1.4833769999999999	1.129697	0.26232899999999998	1.1499079999999999	2.192844	0.65471999999999997	0.48014800000000002	0.45505299999999999	0	0.134906	0.10399700000000001	0.167742	0.107888	0.152834	0.10446900000000001
EscalH1.3G314000.1.v1.1	0	0	0	0	0	0	0	0	0	0	0	0	0	0	0	0
EscalH1.2G231600.1.v1.1	13.219402000000001	14.55588	11.661747999999999	12.641799000000001	12.891453	13.983563	11.939609000000001	10.914740999999999	10.686146000000001	10.457584000000001	10.981018000000001	10.921853	10.970548000000001	11.265024	11.658605	8.5779820000000004
EscalH1.6G288000.1.v1.1	27.138000000000002	33.051068000000001	29.212855000000001	25.167155000000001	30.183067000000001	30.234406	25.76596	22.313683000000001	18.733391999999998	13.861193999999999	14.437963	16.827918	14.031582	15.873723	14.689518	11.373028
EscalH1.1G151900.1.v1.1	0	0	0	0	0.23069600000000001	0.039536000000000002	0	0.039400999999999999	0	0.037337000000000002	0.035903999999999998	0	0	0	0.031938000000000001	0.070163000000000003
EscalH1.3G351900.1.v1.1	39.228786999999997	43.516036999999997	30.402194999999999	38.005819000000002	39.565457000000002	44.107864999999997	35.155521999999998	45.820430999999999	54.844051999999998	60.206713999999998	66.911529999999999	64.633425000000003	63.588901	62.112062000000002	63.248412999999999	43.082883000000002
EscalH1.1G119600.1.v1.1	0.045860999999999999	0	0.055116999999999999	0.23105800000000001	0.20152800000000001	0.048180000000000001	0.18227399999999999	0.181396	0.185136	0.34737400000000002	0.266818	0.092023999999999995	0.088922000000000001	0.14296800000000001	0.040437000000000001	0.13858500000000001
EscalH1.3G319600.1.v1.1	11.511953	9.6784960000000009	5.6835889999999996	13.083689	13.840555999999999	8.9780669999999994	12.502041999999999	7.4063379999999999	8.019463	10.505266000000001	10.559371000000001	8.3957409999999992	8.5025089999999999	8.7422430000000002	7.9964500000000003	9.9686299999999992
EscalH1.4G081900.1.v1.1	10.021279	11.166447	9.8424940000000003	9.4240410000000008	15.153644999999999	12.300378	13.600227	14.054366999999999	17.683097	21.088350999999999	19.91347	20.155639000000001	18.884748999999999	18.785005000000002	19.700089999999999	17.259722
EscalH1.6G020200.1.v1.1	0.24868499999999999	0.38522899999999999	0.402505	0.19533300000000001	0	0.070229	0.032940999999999998	0.27826600000000001	0.41835899999999998	0.65392899999999998	0.35706599999999999	0.44469599999999998	0.015979	0.119921	0.10220600000000001	0.016559999999999998
EscalH1.1G426400.1.v1.1	11.047076000000001	11.627859000000001	14.62091	11.685873000000001	12.488197	12.544173000000001	11.067208000000001	10.430273	9.8784869999999998	6.8302149999999999	7.8590559999999998	8.6857869999999995	8.620317	7.9622979999999997	8.2507190000000001	7.3506840000000002
EscalH1.4G246200.1.v1.1	0	0.210287	0.073033000000000001	0	0	0	0	0	0.123281	0	0	0	0	0	0	0
EscalH1.1G269200.1.v1.1	1.8556060000000001	1.0660480000000001	1.716909	1.9637119999999999	2.2173500000000002	1.1741779999999999	1.3116719999999999	1.81341	1.776421	1.7586839999999999	1.6996230000000001	1.616762	1.4942040000000001	1.52284	1.1962969999999999	1.128217
EscalH1.2G272500.1.v1.1	1.7844519999999999	1.6337600000000001	1.323788	2.0971549999999999	1.8432519999999999	1.1045240000000001	1.7358800000000001	1.302478	1.4259539999999999	1.7364919999999999	1.992232	1.796197	2.269981	2.4262440000000001	2.2914699999999999	3.186871
EscalH1.1G323600.1.v1.1	60.340426000000001	63.707731000000003	67.091881999999998	60.345522000000003	60.569996000000003	60.075645999999999	60.276584	56.009227000000003	49.099468000000002	41.981492000000003	43.094295000000002	42.167968000000002	41.743747999999997	39.958494999999999	40.427813999999998	33.849331999999997
EscalH1.6G073300.1.v1.1	7.728675	8.4397509999999993	7.7666959999999996	7.6932309999999999	7.8977409999999999	9.2129239999999992	7.784465	6.8679839999999999	5.6702110000000001	4.9862320000000002	5.6058199999999996	5.7983070000000003	5.3099769999999999	4.9126560000000001	5.2389609999999998	4.6555249999999999
EscalH1.3G123600.1.v1.1	38.674374999999998	47.612485	34.387512999999998	37.234780999999998	40.102311	51.148451000000001	40.103971999999999	41.110149	43.982608999999997	44.391948999999997	45.036638000000004	46.046998000000002	45.078823	46.053510000000003	45.803145000000001	45.844419000000002
EscalH1.2G157500.1.v1.1	6.2705080000000004	4.5163690000000001	5.1893279999999997	5.5861900000000002	8.3624120000000008	4.8404100000000003	7.7085109999999997	29.09704	39.987431999999998	58.978020000000001	53.203975999999997	52.788361000000002	69.873496000000003	73.051788000000002	71.120558000000003	81.260829000000001
EscalH1.3G026500.1.v1.1	0	0	0	0	0	0	0	0	0	0	0	0	0	0	0	0
EscalH1.2G293000.1.v1.1	5.2903650000000004	5.0806040000000001	4.110398	5.4103450000000004	4.804538	5.2571349999999999	4.5400049999999998	4.9131520000000002	4.8521900000000002	6.0454030000000003	5.5317959999999999	6.2154230000000004	7.1156319999999997	6.1177450000000002	6.300351	6.1085770000000004
EscalH1.2G180300.1.v1.1	11.525347999999999	7.239757	13.251685999999999	11.511829000000001	12.216282	8.1105509999999992	11.514403	8.5559799999999999	4.6606620000000003	2.2012170000000002	2.199182	2.838746	2.8228879999999998	3.0864639999999999	2.652917	1.061885
EscalH1.5G155300.1.v1.1	0.088008000000000003	0.0093179999999999999	0.029222000000000001	0.094325000000000006	0.14354	0.161361	0.063583000000000001	0.12635299999999999	0.072683999999999999	0.079193	0.070504999999999998	0.095103999999999994	0.123167	0.082539000000000001	0.13383	0.079722000000000001
EscalH1.3G242200.1.v1.1	14.492094	13.535780000000001	14.257173999999999	14.044638000000001	13.670479	12.017044	13.955805	10.053661	8.8066390000000006	7.5788250000000001	7.3393800000000002	8.0404689999999999	7.7282489999999999	7.5021370000000003	7.219843	6.1799900000000001
EscalH1.6G158200.1.v1.1	3.4476990000000001	3.6122480000000001	4.865831	2.8198889999999999	2.2468360000000001	2.0858349999999999	2.1269119999999999	3.2408389999999998	3.191881	2.4412940000000001	1.947681	2.746705	1.262232	1.2048669999999999	1.3405720000000001	1.66595
EscalH1.4G485600.1.v1.1	9.1700909999999993	9.9122430000000001	7.8829940000000001	8.3691460000000006	10.558367000000001	8.0929909999999996	10.774918	16.928038000000001	15.890675	17.535627000000002	15.266080000000001	21.002333	31.757394999999999	25.054231999999999	34.698594	22.106051999999998
EscalH1.1G046000.1.v1.1	40.599411000000003	47.977840999999998	63.813063999999997	40.035108000000001	32.708196000000001	42.550449	36.508915000000002	35.221840999999998	25.524287999999999	15.491094	17.645731000000001	18.458255000000001	14.233606999999999	11.539766	11.705144000000001	8.1167160000000003
EscalH1.4G069000.1.v1.1	9.4311310000000006	6.809164	6.9142640000000002	9.8718599999999999	10.690963	10.336236	8.8378530000000008	10.825784000000001	11.46035	8.7306980000000003	10.238709	10.810200999999999	9.4585019999999993	11.143670999999999	10.031184	2.855928
EscalH1.4G179100.1.v1.1	9.7059719999999992	5.9769870000000003	13.128263	9.69937	10.292667	7.1703270000000003	9.8880130000000008	11.382891000000001	11.758122999999999	11.550834999999999	9.3083489999999998	8.9818949999999997	6.270384	6.2450929999999998	7.3215180000000002	8.9283529999999995
EscalH1.2G302200.1.v1.1	20.400138999999999	23.065245000000001	21.334002000000002	18.670947999999999	21.112755	22.040894999999999	20.416360000000001	15.849339000000001	14.289186000000001	11.757097999999999	13.003778000000001	13.282603999999999	15.546388	14.658035999999999	15.75929	10.998051
EscalH1.4G445500.1.v1.1	36.847833000000001	24.785744999999999	25.662492	34.037030999999999	37.794958999999999	23.492842	35.299222999999998	30.027139999999999	33.561520000000002	35.840153000000001	37.502794000000002	37.211682000000003	39.978499999999997	39.337324000000002	36.816173999999997	36.016910000000003
EscalH1.2G136700.1.v1.1	2.6813929999999999	3.3051080000000002	0.76068599999999997	1.9802280000000001	1.6059019999999999	3.0999699999999999	2.4314559999999998	2.5528439999999999	3.2669549999999998	3.073604	3.9883839999999999	3.8128310000000001	3.4757530000000001	4.2804510000000002	4.2236479999999998	1.851288
EscalH1.6G023700.1.v1.1	0	0	0	0	0.136541	0	0	0.081715999999999997	0.041710999999999998	0	0	0.041402000000000001	0	0.042909000000000003	0	0.041576000000000002
EscalH1.1G651300.1.v1.1	0	0.052488	0.082229999999999998	0	0	0	0.02248	0.022346999999999999	0.022838000000000001	0	0.022072000000000001	0	0.021835	0.023408000000000002	0	0.045281000000000002
EscalH1.5G168700.1.v1.1	4.8193380000000001	5.1130329999999997	5.4282859999999999	4.3108449999999996	5.3609540000000004	4.5319979999999997	4.8966120000000002	3.3812920000000002	2.530913	1.9896579999999999	2.1458189999999999	2.3874119999999999	2.5906099999999999	2.122357	1.9483969999999999	1.568128
EscalH1.3G383000.1.v1.1	57.349550999999998	43.556666999999997	44.780591999999999	54.925705000000001	79.364687000000004	85.801351999999994	82.561481999999998	40.440201999999999	35.145310000000002	21.397725999999999	26.531200999999999	25.567958000000001	26.272237000000001	25.371355999999999	26.474485000000001	30.662758
EscalH1.1G183000.1.v1.1	0.15432299999999999	0	0.049902000000000002	0.16139600000000001	0	0.070618	0.097637000000000002	0.040918999999999997	0.36449500000000001	0	0	0	0	0	0	0
EscalH1.1G290300.1.v1.1	0.208315	0.25271300000000002	0.14725099999999999	0.13639499999999999	0.14890100000000001	0.19792100000000001	0.073860999999999996	0.091145000000000004	0.11174099999999999	0.078834000000000001	0.056215000000000001	0.13626099999999999	0.091500999999999999	0.059399	0	0.057407
EscalH1.4G022500.1.v1.1	85.926439000000002	89.079924000000005	84.778211999999996	87.831567000000007	81.935174000000004	99.780293	79.165329	86.977825999999993	87.390056000000001	94.969993000000002	89.617311999999998	89.087023000000002	84.781964000000002	85.216027999999994	83.249325999999996	84.162745999999999
EscalH1.5G195700.1.v1.1	0.21107000000000001	0	0	0.21718100000000001	0.27555600000000002	0.062171999999999998	0.058244999999999998	0.023148999999999999	0.035508999999999999	0	0.034410999999999997	0.034889999999999997	0.022581	0.048423000000000001	0.030974999999999999	0.035090000000000003
EscalH1.1G641800.1.v1.1	0.060392000000000001	0.13207199999999999	0.091982999999999995	0.095714999999999995	0.084321999999999994	0.060193999999999998	0.056505	0.171377	0.019137000000000001	0.041502999999999998	0.092555999999999999	0.207348	0.091408000000000003	0.058804000000000002	0.070361999999999994	0.075802999999999995
EscalH1.4G053000.1.v1.1	5.9875629999999997	7.1377660000000001	6.6199450000000004	5.7679900000000002	6.2116049999999996	5.6647249999999998	5.0929250000000001	5.9894249999999998	5.5241170000000004	5.2832080000000001	4.8805199999999997	4.3200950000000002	3.6331090000000001	3.5606249999999999	4.2596999999999996	3.186483
EscalH1.5G029200.1.v1.1	5.3916919999999999	4.7381339999999996	4.235411	4.5826279999999997	5.2291489999999996	4.7639820000000004	4.5183770000000001	3.768907	3.291798	3.1326339999999999	2.8571979999999999	4.104603	1.8825480000000001	1.808649	1.627936	1.556813
EscalH1.6G282900.1.v1.1	1.775215	1.1196410000000001	0.63826799999999995	2.1048140000000002	1.4715750000000001	0.87475400000000003	1.4531769999999999	4.6522519999999998	6.8395970000000004	6.9154770000000001	8.3750649999999993	8.6229580000000006	4.4792769999999997	4.1565940000000001	5.0541159999999996	0.78579500000000002
EscalH1.2G474300.1.v1.1	2.4907520000000001	2.8560249999999998	3.1412429999999998	3.2390409999999998	3.0507819999999999	3.1115970000000002	2.7792539999999999	3.6720570000000001	3.4277440000000001	3.2074669999999998	3.5708820000000001	3.7434690000000002	3.1326529999999999	4.056692	3.5034489999999998	2.3257400000000001
EscalH1.3G334400.1.v1.1	0.612035	0.14693000000000001	0.25579099999999999	0.58591099999999996	0.28195500000000001	0.26786599999999999	0.398372	0.16673399999999999	0.234321	0.161549	0.16475699999999999	0.29397400000000001	0.122155	0.10913399999999999	0.11154	0.25329699999999999
EscalH1.1G134400.1.v1.1	2.4643489999999999	2.217873	3.732882	2.5396529999999999	2.043981	2.1227399999999998	2.617931	3.43316	4.0299800000000001	3.930698	3.6168550000000002	3.6470250000000002	3.1132049999999998	3.313145	3.4997889999999998	3.7426740000000001
EscalH1.1G250700.1.v1.1	12.669452	2.5587800000000001	4.7397640000000001	10.656318000000001	8.3102579999999993	2.1699160000000002	6.9856490000000004	6.4119529999999996	8.4623840000000001	7.3965480000000001	9.8798809999999992	10.619508	9.6021909999999995	10.649797	9.4626760000000001	6.9923080000000004
EscalH1.5G145800.1.v1.1	516.52373	727.21419300000002	496.63844799999998	499.46445999999997	445.118517	584.15772700000002	436.78904199999999	464.70106600000003	447.39789300000001	447.99969700000003	433.94258000000002	435.49150200000003	451.70075600000001	448.23514799999998	450.86154099999999	439.815291
EscalH1.3G094100.1.v1.1	5.7752619999999997	5.2365820000000003	4.8204909999999996	5.5643130000000003	5.9967949999999997	5.4682649999999997	5.8052919999999997	4.4446870000000001	4.7934099999999997	2.9875859999999999	4.4824060000000001	4.088311	4.0202960000000001	4.0865669999999996	4.1335519999999999	1.8029580000000001
EscalH1.4G064600.1.v1.1	0	0	0	0.04718	0	0	0	0.111266	0.22698099999999999	0.060580000000000002	0.108762	0.39629199999999998	0.65551599999999999	0.46837200000000001	0.54793700000000001	0.056808999999999998
EscalH1.1G527000.1.v1.1	0	0	0	0	0	0	0	0	0	0	0	0	0.125803	0	0	0
EscalH1.2G536700.1.v1.1	31.092015	29.954744999999999	30.936987999999999	29.824895999999999	32.624653000000002	29.567689999999999	29.060475	32.128342000000004	31.755127999999999	31.115096999999999	33.484143000000003	32.330877999999998	32.128238000000003	31.991546	31.157921000000002	26.787637
EscalH1.1G300700.1.v1.1	16.060371	18.052368999999999	17.131349	15.400873000000001	16.418232	17.584558999999999	16.004849	13.111018	12.580161	10.509205	10.183712	11.210725999999999	11.095852000000001	10.474576000000001	10.449267000000001	8.7431269999999994
EscalH1.3G100700.1.v1.1	12.043689000000001	14.651177000000001	13.335082	11.461479000000001	7.8516469999999998	7.0391250000000003	7.1870139999999996	12.673615	15.602506999999999	16.347602999999999	20.853439000000002	19.027846	18.475864999999999	16.749217999999999	17.835367999999999	3.5743770000000001
EscalH1.2G188900.1.v1.1	0.33812900000000001	0	0	0.704264	0.35192200000000001	0	0.167852	0	0	0.17541599999999999	0.159889	0.34866799999999998	0	0	0	0
EscalH1.4G092200.1.v1.1	26.986698000000001	25.75788	21.194846999999999	28.502087	27.370736000000001	26.352481999999998	27.484570000000001	17.746303000000001	17.305474	15.854174	16.100186999999998	16.201449	14.246943	13.679973	14.971137000000001	11.971201000000001
EscalH1.1G295400.1.v1.1	0	0	0.050268	0.026093999999999999	0.011568999999999999	0.021916999999999999	0.020525000000000002	0.030588000000000001	0.031282999999999998	0.022697999999999999	0.070762000000000005	0.040965000000000001	0.059665000000000003	0.063972000000000001	0.027286999999999999	0.072103
EscalH1.1G583000.1.v1.1	23.029039000000001	29.675809000000001	30.307444	21.623697	23.029281999999998	22.677724999999999	22.044931999999999	19.646485999999999	14.628449	8.8990770000000001	9.7661090000000002	10.217768	9.2994730000000008	8.8696140000000003	9.1337810000000008	4.6600539999999997
EscalH1.1G298900.1.v1.1	12.166155	16.622494	14.605079	11.403551	13.845045000000001	16.834970999999999	13.381629	11.350664	7.4156440000000003	6.0177659999999999	6.4353420000000003	5.6862050000000002	6.0106229999999998	6.5546670000000002	6.1191269999999998	6.8762549999999996
EscalH1.5G150400.1.v1.1	2.991911	0	0	2.970574	0.90283999999999998	0	0.70673399999999997	38.374994999999998	58.477846	63.725845999999997	78.246713	72.40334	62.559030999999997	73.713149000000001	61.584330000000001	14.417702
EscalH1.2G185400.1.v1.1	18.230785000000001	21.584412	19.907523000000001	17.073885000000001	18.498581000000001	23.017700000000001	17.103192	17.746599	16.236743000000001	14.393727999999999	14.664726999999999	15.591215	14.89251	14.840168	14.814969	11.286875
EscalH1.4G333700.1.v1.1	0.129056	0.066680000000000003	0.12194099999999999	0.132767	0.080116999999999994	0.060779	0.11396299999999999	0.084934999999999997	0.072370000000000004	0.125809	0.196245	0.071174000000000001	0.13814699999999999	0.222167	0.20204	0.21471399999999999
EscalH1.2G322600.1.v1.1	25.961086999999999	0.92254199999999997	1.591691	21.014279999999999	4.1290230000000001	3.1802450000000002	5.1856429999999998	4.8717759999999997	6.0836880000000004	5.0679540000000003	7.3035399999999999	7.4962989999999996	7.5995850000000003	7.4714090000000004	7.9411589999999999	6.7101430000000004
EscalH1.5G004000.1.v1.1	34.126091000000002	29.764911999999999	25.424655999999999	32.412115	27.402996000000002	26.034253	24.216267999999999	38.723399000000001	46.69838	58.10812	55.038556	49.799655000000001	56.378959000000002	56.214308000000003	53.557788000000002	64.699025000000006
EscalH1.1G273500.1.v1.1	0.51487799999999995	0.347329	0.32258199999999998	0.349437	0.81559999999999999	0.45730599999999999	0.57750400000000002	0.44275100000000001	0.26824999999999999	0.236564	0.32452799999999998	0.39600299999999999	0.56029899999999999	0.68650299999999997	0.819129	0.31521700000000002
EscalH1.5G234700.1.v1.1	30.714627	24.304404000000002	15.069285000000001	27.192723999999998	18.081005999999999	14.463426	16.172588000000001	45.535797000000002	61.6477	83.145990999999995	78.310023000000001	74.19417	46.818429999999999	44.490955999999997	46.341140000000003	63.971313000000002
EscalH1.6G315500.1.v1.1	53.115279999999998	61.560312000000003	69.307953999999995	51.853945000000003	52.398764	61.496358000000001	51.217860000000002	51.839585	44.548305999999997	39.678012000000003	35.840843999999997	35.405655000000003	31.396242000000001	31.871552000000001	30.151422	31.502703
EscalH1.1G380800.1.v1.1	0.40072400000000002	0	0	0	0.41400599999999999	0	0	0	0	0	0	0	0.19751299999999999	0	0	0
EscalH1.1G409300.1.v1.1	0	0.03108	0	0	0.029776	0.028330999999999999	0.079961000000000004	0	0.054156000000000003	0	0.078423000000000007	0.053488000000000001	0	0	0.047273999999999997	0
EscalH1.6G332500.1.v1.1	0	0	0	0.044727999999999997	0	0.075248999999999996	0	0.18690100000000001	0	0	0.15767300000000001	0.075755000000000003	0.038051000000000001	0	0	0.037338999999999997
EscalH1.3G180800.1.v1.1	1.797817	1.594498	2.1332559999999998	1.9294249999999999	2.024905	1.488243	1.927546	1.374134	1.236216	1.396612	1.115443	1.4782960000000001	1.09758	0.98444900000000002	1.459028	0.72154200000000002
EscalH1.1G534400.1.v1.1	16.806367000000002	16.338854999999999	15.654197999999999	16.352525	14.857569	15.770959	15.339810999999999	15.362752	13.402786000000001	11.628047	12.472909	12.913897	12.216034000000001	12.815598	12.602513	9.129213
EscalH1.2G177200.1.v1.1	0	0	0	0	0	0.17997299999999999	0	0.056675000000000003	0.46243800000000002	0	0.276673	0.057763000000000002	0.16697500000000001	0.178956	0.101059	0.23155100000000001
EscalH1.6G087700.1.v1.1	3.072308	2.3613840000000001	3.028502	3.387543	5.0685169999999999	4.3061670000000003	3.4194640000000001	7.0760310000000004	10.399046999999999	13.034824	10.416979	9.8531779999999998	11.231032000000001	10.609904999999999	10.098896999999999	11.371942000000001
EscalH1.5G009600.1.v1.1	42.500711000000003	67.286016000000004	44.540112000000001	44.523381999999998	38.282035	63.733328999999998	31.964092000000001	128.502996	169.91286600000001	228.18535	216.75387499999999	200.572418	195.23488	201.07136600000001	200.936139	185.11776599999999
EscalH1.3G327000.1.v1.1	15.540011	19.056317	11.636212	16.331945000000001	28.143149999999999	25.326820999999999	22.603491000000002	10.885662	9.4529610000000002	8.0933440000000001	7.5039100000000003	8.3809970000000007	14.402398	13.455905	13.173605	7.2916410000000003
EscalH1.1G265900.1.v1.1	17.544588000000001	19.307555000000001	16.241454000000001	17.202166999999999	17.649588000000001	18.531110999999999	16.035250999999999	18.936406999999999	20.170473999999999	25.957326999999999	22.772068000000001	23.023173	22.514778	21.748705999999999	20.989128999999998	24.171095000000001
EscalH1.1G127000.1.v1.1	57.672578999999999	66.580416999999997	55.150750000000002	55.925991000000003	59.861933000000001	63.440295999999996	56.899945000000002	75.586293999999995	83.888480999999999	102.62994999999999	95.939207999999994	95.049964000000003	101.403227	100.788319	101.735529	117.20399500000001
EscalH1.2G252200.1.v1.1	3.220421	3.452477	2.101826	3.0821109999999998	4.7679910000000003	4.1515950000000004	3.9726710000000001	3.0690040000000001	2.9129049999999999	2.3557670000000002	2.671376	3.2426560000000002	3.6662599999999999	3.4556589999999998	3.5724670000000001	2.0176829999999999
EscalH1.5G099500.1.v1.1	10.001861999999999	10.308431000000001	14.081715000000001	10.17371	13.299575000000001	14.315519999999999	13.446963999999999	20.989967	20.953517000000002	24.827829999999999	24.103075	22.147539999999999	26.560521000000001	24.844861000000002	23.440685999999999	32.771348000000003
EscalH1.6G007800.1.v1.1	0.024131	0	0	0	0	0.12750800000000001	0	0	0.190248	0.22323899999999999	0.222994	0.25870199999999999	0.130605	0.29813000000000001	0.24186299999999999	0.039550000000000002
EscalH1.1G268400.1.v1.1	0	0	0	0.037037	0.024496	0	0.043740000000000001	0	0.022218999999999999	0	0	0	0.021239999999999998	0	0.058173999999999997	0
EscalH1.5G343100.1.v1.1	0.78721200000000002	1.3568830000000001	0.67342100000000005	1.462582	0.552898	1.2370680000000001	0.67050299999999996	0.55632899999999996	0.79443399999999997	1.151019	0.54380899999999999	1.1322639999999999	0.382384	0.70255800000000002	0.69442000000000004	0.28404699999999999
EscalH1.2G364500.1.v1.1	0.37682100000000002	1.1156219999999999	1.300959	0.24026900000000001	0.43430400000000002	1.1710529999999999	0.70529900000000001	2.012041	2.1452770000000001	1.9536979999999999	2.2609219999999999	1.721133	3.0956429999999999	3.1301410000000001	2.9629759999999998	1.9659469999999999
EscalH1.2G417700.1.v1.1	35.743386999999998	50.125445999999997	34.591380000000001	32.136550999999997	20.980827000000001	49.030003999999998	20.719349000000001	27.929705999999999	20.39115	17.678832	16.188358999999998	14.877553000000001	17.181131000000001	16.455589	17.629446999999999	29.053175
EscalH1.1G021300.1.v1.1	97.214911999999998	103.57652	100.585998	92.770930000000007	102.645866	98.01567	98.817954999999998	77.554258000000004	66.640141999999997	57.374203000000001	53.092528000000001	56.454276999999998	55.250262999999997	51.881467000000001	53.930014	40.881410000000002
EscalH1.6G371600.1.v1.1	0.087306999999999996	0.101491	0.08838	0.073485999999999996	0.032516000000000003	0.030837	0.057822999999999999	0.028729999999999999	0.044062999999999998	0	0.071118000000000001	0.043338000000000002	0	0.045090999999999999	0.089698	0.072632000000000002
EscalH1.4G244100.1.v1.1	2.8452410000000001	2.7784430000000002	4.5206210000000002	2.5525910000000001	2.8145009999999999	2.3531520000000001	2.8079139999999998	4.7312510000000003	6.5805579999999999	6.8061850000000002	7.2488229999999998	8.8814779999999995	4.4332039999999999	5.6920359999999999	4.597092	3.653715
EscalH1.5G131000.1.v1.1	1.6477109999999999	2.9138000000000002	1.802454	1.724874	1.8933759999999999	5.3124039999999999	2.1963140000000001	4.0239900000000004	6.0558649999999998	7.1765040000000004	6.3544960000000001	5.4011529999999999	5.7997629999999996	5.5085860000000002	5.4791030000000003	13.003124
EscalH1.3G125700.1.v1.1	0	0	0	0	0	0	0	0.073823	0.15501200000000001	0.26090999999999998	0.19297900000000001	0.269874	0.14901200000000001	0.082094	0.26451999999999998	0
EscalH1.4G480200.1.v1.1	5.5097209999999999	5.7555100000000001	5.5379459999999998	5.6012300000000002	4.8633309999999996	4.8836069999999996	4.9058219999999997	3.2089690000000002	3.0148950000000001	2.073305	2.3190919999999999	2.4589319999999999	1.6271340000000001	2.1607919999999998	2.0284490000000002	1.1594549999999999
EscalH1.1G325700.1.v1.1	0.47419099999999997	0	0.31587999999999999	0.44220300000000001	0.69211599999999995	0	0.78532000000000002	0.260604	0	0	0.20400599999999999	0.26491799999999999	0.051150000000000001	0.054822000000000003	0.046470999999999998	0
EscalH1.3G099200.1.v1.1	21.036376000000001	9.3103379999999998	24.378029999999999	20.544122999999999	18.794167999999999	4.4439349999999997	12.619384	21.539543999999999	26.578565999999999	32.945574000000001	35.093046999999999	30.566241999999999	21.900587000000002	21.897894000000001	25.172979999999999	14.025937000000001
EscalH1.1G516600.1.v1.1	0.050494999999999998	0.039107000000000003	0	0.014165000000000001	0	0	0.016722000000000001	0.016618000000000001	0.067958000000000005	0.018440000000000002	0.032885999999999999	0	0.081116999999999995	0	0	0.016813999999999999
EscalH1.1G635000.1.v1.1	38.394148000000001	35.758203000000002	47.377813000000003	36.503746	44.623182999999997	36.859112000000003	40.883344999999998	31.685172000000001	23.666481000000001	17.818738	17.948530000000002	16.106961999999999	17.829625	14.671253999999999	16.626612000000002	23.957352
EscalH1.5G024100.1.v1.1	4.5226430000000004	4.9384009999999998	4.5472539999999997	5.230918	5.1239869999999996	5.7412809999999999	4.2603369999999998	3.7895430000000001	3.7829299999999999	3.630258	3.9417409999999999	4.1364470000000004	3.632781	3.2405970000000002	3.348481	3.1904089999999998
EscalH1.1G630100.1.v1.1	246.528075	213.64793900000001	228.54178200000001	239.882149	204.94626700000001	205.346846	207.19136900000001	183.02752799999999	176.462129	175.427988	178.989924	167.02393900000001	147.323059	147.34770499999999	152.836479	119.229648
EscalH1.1G612000.1.v1.1	41.380719999999997	39.417853999999998	33.182943999999999	40.830810999999997	69.917445000000001	46.136122999999998	57.000993999999999	51.253086000000003	64.393416000000002	69.737450999999993	72.219875999999999	70.089755999999994	116.124802	128.34022100000001	115.27642899999999	43.750019999999999
EscalH1.5G037300.1.v1.1	9.1009869999999999	10.80935	10.431274999999999	11.005651	11.120741000000001	12.023115000000001	10.033414	8.6713480000000001	7.6981859999999998	5.763039	8.3052440000000001	7.9922789999999999	6.7565080000000002	7.8725250000000004	7.7970639999999998	3.5232999999999999
EscalH1.4G174200.1.v1.1	10.125289	9.7243239999999993	8.9555070000000008	8.9307180000000006	10.248141	11.435127	9.5774150000000002	7.9350259999999997	7.2553650000000003	5.2052889999999996	6.4757639999999999	6.4893650000000003	7.0466360000000003	6.1257650000000003	6.3714430000000002	3.536775
EscalH1.3G307100.1.v1.1	10.605054000000001	8.3467540000000007	9.46035	9.4459300000000006	10.027676	8.5056039999999999	8.0269960000000005	7.797498	7.8928209999999996	8.0715190000000003	9.6624649999999992	8.1223600000000005	9.4871809999999996	9.6789100000000001	9.6105520000000002	6.5453000000000001
EscalH1.1G107100.1.v1.1	0.024915	0.057757000000000003	0.030158000000000001	0.041908000000000001	0.055362000000000001	0.052649000000000001	0.074258000000000005	0.049218999999999999	0	0	0.024289000000000002	0.024820999999999999	0	0.025786	0	0
EscalH1.6G009900.1.v1.1	0.27169599999999999	0.315521	0	0.167657	0.30297800000000003	0.057521000000000003	0.143956	0	0.018283000000000001	0	0.017689	0	0	0	0	0.036200999999999997
EscalH1.6G284300.1.v1.1	0.25802199999999997	0	0	0.162275	0	0	0	0	0	0	0	0	0	0	0	0
EscalH1.1G437600.1.v1.1	28.282959000000002	24.337136000000001	28.205658	26.148389999999999	30.621226	25.819063	27.371873000000001	27.465689000000001	28.033522999999999	23.131339000000001	27.971252	27.716078	27.838789999999999	28.861763	27.557918000000001	15.459324000000001
EscalH1.3G318300.1.v1.1	0	0	0	0	0	0	0	0.88224800000000003	0.56079900000000005	1.289064	1.5916189999999999	1.478969	1.3086310000000001	1.6359410000000001	1.0803499999999999	0.34198000000000001
EscalH1.1G118300.1.v1.1	0.037870000000000001	0.043737999999999999	0	0	0	0	0	0	0.038220999999999998	0.041117000000000001	0.036797000000000003	0	0.073311000000000001	0.19646	0.066762000000000002	0
EscalH1.2G472900.1.v1.1	66.345348999999999	82.789126999999993	48.917769	64.689601999999994	63.856827000000003	59.121805999999999	54.440086000000001	49.129886999999997	59.637528000000003	59.174436999999998	71.718897999999996	70.471388000000005	41.500608999999997	40.177512999999998	41.046531000000002	46.799684999999997
EscalH1.6G156400.1.v1.1	0.85593300000000005	1.1546559999999999	0.556863	0.97778699999999996	0.13656399999999999	0.25907200000000002	0.075921000000000002	0.015089	0.046282999999999998	0.016756	0.104563	0.06071	0.029454999999999999	0.094740000000000005	0.01346	0.045784999999999999
EscalH1.1G510900.1.v1.1	2.1433939999999998	1.3523689999999999	0.78089900000000001	2.1005090000000002	2.7357939999999998	1.265069	2.6934719999999999	0.36293599999999998	0.26270900000000003	0.26853399999999999	0.19450999999999999	0.19763900000000001	0.22128100000000001	0.17398	0.25616899999999998	0.030574
EscalH1.2G247100.1.v1.1	33.471930999999998	36.204149999999998	9.5746509999999994	31.308568000000001	25.085799999999999	33.027380000000001	30.789314999999998	17.835359	24.604369999999999	21.267755999999999	34.295499	31.246202	23.942864	21.299833	22.285064999999999	8.9803440000000005
EscalH1.5G371900.1.v1.1	1.6496960000000001	1.8438369999999999	0.69913700000000001	1.5479419999999999	1.5436289999999999	0.40750599999999998	1.639224	0.67180300000000004	0.53864800000000002	1.3111120000000001	1.269471	1.2668360000000001	0.80010000000000003	1.2611429999999999	0.72739100000000001	0.97824299999999997
EscalH1.4G367500.1.v1.1	1.5076229999999999	1.1963919999999999	0.0843	1.5758380000000001	2.353386	0.91895899999999997	1.4232990000000001	0.60444399999999998	0.97967700000000002	1.57315	1.333739	1.546977	1.5241100000000001	1.5387	1.6989939999999999	2.4547750000000002
EscalH1.4G414700.1.v1.1	18.191355000000001	15.193946	15.834676	18.662089999999999	16.031758	16.524854000000001	16.264164000000001	21.118938	23.370003000000001	27.763048000000001	24.454705000000001	25.020586000000002	21.47889	21.020831000000001	20.905556000000001	26.222631
EscalH1.1G429400.1.v1.1	16.908548	19.423959	16.759675000000001	16.127475	18.956012000000001	20.725538	16.959634999999999	12.534782999999999	10.462481	9.0923630000000006	8.9836790000000004	9.6417389999999994	9.2295040000000004	9.2716890000000003	9.7104870000000005	8.293927
EscalH1.3G316600.1.v1.1	51.114863999999997	36.999789999999997	51.965741999999999	50.217539000000002	45.946742	40.945796999999999	44.058641000000001	38.370739	32.740976000000003	25.963934999999999	30.03388	26.368357	26.963996999999999	27.732676000000001	25.784476999999999	20.158190000000001
EscalH1.1G116600.1.v1.1	92.066298000000003	80.125422	65.805267999999998	99.690487000000005	78.561828000000006	74.079374999999999	94.470262000000005	55.058591999999997	42.376154999999997	37.295031000000002	38.299551000000001	37.466786999999997	30.171865	29.463470999999998	29.360893999999998	29.189145
EscalH1.3G062000.1.v1.1	0.107625	0.23283599999999999	0.40787600000000002	0.11318499999999999	0.36032500000000001	0.44167400000000001	0.306394	0.172402	0.094666	0.058786999999999999	0.026143	0.079600000000000004	0.064460000000000003	0.068987999999999994	0.070884000000000003	0.026683999999999999
EscalH1.4G249200.1.v1.1	0.023614	0.136907	0.057193000000000001	0	0	0.049918999999999998	0	0.046647000000000001	0.023834999999999999	0.051589999999999997	0.092116000000000003	0.070544999999999997	0	0.048869000000000003	0	0.094541
EscalH1.1G013500.1.v1.1	1.5117640000000001	2.141473	3.224542	1.5967	1.9314800000000001	1.9250849999999999	1.6031420000000001	2.5448789999999999	2.6143329999999998	1.560646	2.2273010000000002	2.2841339999999999	2.1511049999999998	1.856414	1.917754	1.31331
EscalH1.1G266200.1.v1.1	21.996088	25.966457999999999	22.758220999999999	20.355153999999999	24.104516	25.397829999999999	21.280577000000001	18.283701000000001	16.679545000000001	13.302447000000001	14.510268	15.344606000000001	14.752005	13.493979	14.127912999999999	10.492630999999999
EscalH1.6G233100.1.v1.1	0.014621	0.067982000000000001	0	0	0.016334999999999999	0.046474000000000001	0	0.76497800000000005	1.1806190000000001	1.5070490000000001	1.8864350000000001	1.4805410000000001	0.61978	0.58898700000000004	0.69525800000000004	2.3499569999999999
EscalH1.3G413400.1.v1.1	2.9930620000000001	3.541728	3.547123	3.4300310000000001	4.560816	4.0685419999999999	3.7185950000000001	2.3820969999999999	1.9599299999999999	1.2082200000000001	1.338524	1.6900189999999999	1.780748	1.946804	1.8055969999999999	0.976383
EscalH1.1G372100.1.v1.1	20.096316999999999	19.935437	22.532902	17.928258	19.625464999999998	18.071498999999999	17.429932000000001	15.200562	12.778513	9.8840170000000001	9.4650119999999998	11.899850000000001	7.3559289999999997	8.0971379999999993	8.4398060000000008	7.5577439999999996
EscalH1.3G172100.1.v1.1	35.624547999999997	34.242820000000002	20.415759000000001	33.761235999999997	31.055405	31.559511000000001	33.618130000000001	26.499556999999999	28.276226999999999	35.890028999999998	39.397981999999999	37.534708000000002	36.448898	34.075389000000001	41.250807999999999	39.322032999999998
EscalH1.3G029500.1.v1.1	0.13705800000000001	0.30441299999999999	0.249809	0.115369	0.15320800000000001	0.57027700000000003	0.25891999999999998	0.311114	0.41497299999999998	0.49616300000000002	0.45560600000000001	0.43528800000000001	0.52820999999999996	0.55201199999999995	0.50690400000000002	0.72499800000000003
EscalH1.3G257100.1.v1.1	421.34930900000001	486.61293699999999	378.24379699999997	435.40930800000001	410.94607500000001	462.342063	454.29662200000001	449.98103500000002	502.20090699999997	545.94225600000004	489.52038599999997	537.39860599999997	551.66640900000004	559.27905099999998	528.84846700000003	527.95154600000001
EscalH1.1G110900.1.v1.1	0.61551	1.730666	2.0245340000000001	1.0219020000000001	1.301253	1.903319	0.965028	2.014011	1.9610080000000001	1.898336	2.0248089999999999	2.0263770000000001	1.9035439999999999	1.8059430000000001	1.8963300000000001	0.986371
EscalH1.3G310900.1.v1.1	1.0224009999999999	0.915184	2.8414359999999999	1.7011289999999999	0.87732500000000002	2.2920159999999998	0.81096500000000005	1.6251260000000001	0.61896499999999999	0.63283900000000004	0.96356399999999998	0.63264799999999999	1.2093860000000001	0.43222500000000003	1.079774	0.63485100000000005
EscalH1.4G461100.1.v1.1	5.5761729999999998	8.9116510000000009	6.3054170000000003	5.3170159999999997	5.4881419999999999	6.255585	5.2368980000000001	3.7922790000000002	2.6275979999999999	1.657108	2.0302060000000002	1.8847739999999999	1.5872250000000001	2.0135540000000001	1.8611660000000001	0.95401499999999995
EscalH1.1G001400.1.v1.1	0.47645900000000002	1.786243	1.474529	0.55623599999999995	1.2358659999999999	1.7747139999999999	1.007741	0.80420000000000003	0.58952099999999996	0.16848399999999999	0.19526499999999999	0.259463	0.31100499999999998	0.19053800000000001	0.29777399999999998	0.18416399999999999
EscalH1.4G477300.1.v1.1	418.71711099999999	445.35156799999999	462.53457400000002	438.18037199999998	366.71585099999999	418.08174000000002	405.52089100000001	415.48759100000001	400.64969400000001	349.82443000000001	373.36847899999998	381.489667	351.99652800000001	355.98779400000001	334.736874	266.55827299999999
EscalH1.5G282600.1.v1.1	18.171047000000002	16.924395000000001	15.468161	16.56907	16.880617000000001	17.243015	17.121309	18.338177999999999	19.132652	18.152896999999999	19.437574000000001	22.085819000000001	17.435020000000002	18.879646999999999	17.895900999999999	13.396426999999999
EscalH1.1G507100.1.v1.1	8.630782	9.2246369999999995	7.4958229999999997	7.9064449999999997	9.6434650000000008	9.6438590000000008	9.1917039999999997	8.9660229999999999	10.279225	11.621055	12.001457	11.966710000000001	11.692645000000001	12.226296	11.371274	12.574861
EscalH1.5G242500.1.v1.1	61.282319999999999	59.596376999999997	57.187719999999999	58.049115	56.952038999999999	59.548999999999999	56.111463000000001	52.957607000000003	53.878728000000002	53.990909000000002	53.718929000000003	55.627412999999997	52.772455000000001	51.466577999999998	50.330126	54.471012999999999
EscalH1.6G344700.1.v1.1	12.364421999999999	13.303632	12.908792999999999	11.387547	12.669881999999999	11.942805999999999	13.255997000000001	11.269418	10.388809	10.754182	9.8480109999999996	10.539752	11.023923	10.50183	10.229253	9.9489249999999991
EscalH1.2G318800.1.v1.1	10.240171	11.46931	12.239727	8.1617719999999991	11.313053999999999	10.900546	10.106553	10.116721	9.2406919999999992	8.650226	7.2066679999999996	8.9858589999999996	8.2043339999999993	7.8378019999999999	7.7694650000000003	7.5902909999999997
EscalH1.3G401500.1.v1.1	26.714341000000001	29.400753999999999	24.166906999999998	26.411339000000002	28.940261	32.162505000000003	26.976676999999999	23.145558000000001	22.797756	24.036978000000001	23.606746000000001	22.372758999999999	19.512505999999998	19.052264000000001	18.460554999999999	19.263377999999999
EscalH1.1G518300.1.v1.1	29.774827999999999	29.588260999999999	30.966785000000002	28.873501000000001	25.793610999999999	31.128399000000002	22.998601000000001	28.077362999999998	28.169142999999998	26.418959000000001	27.141081	30.646083999999998	23.476044999999999	26.830922000000001	24.37255	22.354115
EscalH1.2G067600.1.v1.1	41.562427	38.418132999999997	46.535477999999998	39.289237999999997	42.042741999999997	34.926589999999997	41.940879000000002	41.947324999999999	37.299743999999997	33.954633999999999	35.831989999999998	33.831774000000003	30.258458000000001	27.812826999999999	28.481967999999998	17.651091000000001
EscalH1.1G473900.1.v1.1	0.072176000000000004	0.20849899999999999	0.34812500000000002	0.12130299999999999	0.119561	0.49418299999999998	0.107567	0.107	0.036422000000000003	0.039211999999999997	0.140323	0	0	0	0	0
EscalH1.5G026200.1.v1.1	3.915953	4.5408429999999997	5.2946869999999997	3.7933189999999999	3.963454	4.4297339999999998	3.638477	3.4563229999999998	3.6705049999999999	2.690928	2.7158600000000002	2.7541579999999999	2.6088179999999999	2.5753780000000002	2.521407	2.0210859999999999
EscalH1.1G084500.1.v1.1	22.238813	23.842333	19.53651	21.283863	21.584282000000002	22.451414	19.888902999999999	20.954578999999999	21.892795	20.129996999999999	23.728736999999999	24.376314000000001	21.634829	22.324753000000001	22.135656999999998	15.891826999999999
EscalH1.1G211700.1.v1.1	0.86249500000000001	0.93252900000000005	0.59709500000000004	0.72108899999999998	0.98882599999999998	0.69261399999999995	0.84434399999999998	0.54468899999999998	0.46969499999999997	0.34789999999999999	0.492282	0.67547000000000001	0.656393	0.56289999999999996	0.56788499999999997	0.414018
EscalH1.4G427700.1.v1.1	0	0.158553	0.16447100000000001	0	0	0	0	0.13977600000000001	0	0	0	0	0.27705400000000002	0	0	0.14513699999999999
EscalH1.1G498500.1.v1.1	0.20013	0.041907	0.14996799999999999	0.27521699999999999	0.185777	0.091544	0.26452900000000001	0.420572	0.372197	0.33624999999999999	0.317685	0.49471399999999999	0.39304299999999998	0.14340900000000001	0.19589899999999999	0.16645499999999999
EscalH1.3G095900.1.v1.1	61.362338999999999	48.031103999999999	60.567155	56.548743999999999	67.799543999999997	44.301816000000002	62.329203999999997	50.995444999999997	49.453557000000004	42.543281999999998	46.609720000000003	47.908397000000001	54.173901999999998	52.008580000000002	54.385235000000002	42.40504
EscalH1.3G098400.1.v1.1	0	0.067454	0	0	0	0.061498999999999998	0	0	0	0	0	0	0	0	0	0.059390999999999999
EscalH1.1G408600.1.v1.1	15.627311000000001	14.593685000000001	13.048783	14.867336	14.260925	13.292396	13.986564	12.570575	11.126177999999999	10.086371	11.271039999999999	11.812277999999999	12.664463	12.887311	12.317406	8.1229069999999997
EscalH1.1G044600.1.v1.1	0	0	0	0	0	0	0	0	0	0	0	0	0	0	0	0
EscalH1.1G138100.1.v1.1	23.492318999999998	15.473198999999999	28.907903999999998	23.693861999999999	17.592134000000001	14.285116	17.371538999999999	14.578481	11.191182	8.4299370000000007	9.6642949999999992	7.9967030000000001	6.2349569999999996	5.4472969999999998	6.5632669999999997	5.0151079999999997
EscalH1.3G338100.1.v1.1	4.531879	5.9598389999999997	10.176786999999999	4.5335710000000002	7.7443359999999997	7.0030650000000003	6.487317	8.30335	6.2956089999999998	3.8047240000000002	2.8269869999999999	3.4461360000000001	3.8101929999999999	3.8830239999999998	3.71339	5.9148930000000002
EscalH1.2G060800.1.v1.1	10.717358000000001	9.9284440000000007	8.5222099999999994	10.599311	10.637072	10.805764	11.186351	10.804880000000001	10.55142	9.1912369999999992	11.10955	10.662006999999999	12.359412000000001	11.888470999999999	11.230427000000001	9.6926710000000007
EscalH1.1G610300.1.v1.1	4.8811429999999998	7.3653219999999999	3.0096050000000001	4.7662839999999997	5.35189	5.1888509999999997	3.9989409999999999	10.325393999999999	13.756335999999999	18.688065000000002	17.997374000000001	15.789702	18.016876	21.484753000000001	19.252597999999999	23.087137999999999
EscalH1.5G008300.1.v1.1	0.58871799999999996	1.835331	0.027018	0.45824700000000002	0.14921000000000001	1.9556199999999999	0.13241700000000001	0.62505299999999997	0.852132	0.75633099999999998	1.0867439999999999	1.1675610000000001	1.6362019999999999	1.4791270000000001	1.6779230000000001	0.055391000000000003
EscalH1.4G312600.1.v1.1	0.10137500000000001	0.023522999999999999	0	0.034104000000000002	0.022575000000000001	0.021441999999999999	0.060406000000000001	0.30114200000000002	0.59326100000000004	0.56423199999999996	0.672601	0.51270800000000005	0.59606499999999996	0.60784199999999999	0.42848599999999998	0.040533
EscalH1.4G335600.1.v1.1	3.1433119999999999	2.4313579999999999	5.676323	2.9652449999999999	3.0305430000000002	2.3005469999999999	2.726451	8.1351600000000008	8.8653870000000001	10.186797	10.175908	10.626474	7.6211070000000003	7.1124289999999997	6.9675960000000003	8.0428409999999992
EscalH1.6G005200.1.v1.1	0.075287999999999994	0.349047	0.51637599999999995	0.105532	0.25091599999999997	0.42423699999999998	0.199463	0.44619500000000001	0.10131999999999999	0.027396	0	0.050006000000000002	0.096916000000000002	0.025975000000000002	0.11054700000000001	0.025128999999999999
EscalH1.4G066000.1.v1.1	48.343696999999999	38.991258999999999	41.678365999999997	48.398567999999997	76.326791	56.444602000000003	72.334957000000003	58.273479999999999	57.593764	56.617896000000002	62.870206000000003	58.902273000000001	82.650752999999995	84.362492000000003	84.966386	91.794675999999995
EscalH1.3G065400.1.v1.1	15.087052999999999	15.795229000000001	14.971517	14.716839	15.528794	14.425411	14.370051999999999	12.161334999999999	12.286778999999999	9.6031750000000002	10.0327	11.067902999999999	9.8662120000000009	9.5967230000000008	10.136229999999999	7.4119010000000003
EscalH1.1G049000.1.v1.1	0	0.017638000000000001	0.018429999999999998	0	0	0	0	0	0.015318	0	0	0.015069000000000001	0	0	0	0.015152000000000001
EscalH1.5G017100.1.v1.1	2.4850479999999999	1.1735169999999999	1.939065	2.3584309999999999	2.6168550000000002	1.1798489999999999	1.944831	1.314851	1.2082329999999999	0.84522399999999998	0.94330999999999998	0.96163900000000002	1.1766920000000001	0.89829400000000004	0.756409	0.34722199999999998
EscalH1.2G139700.1.v1.1	4.2483009999999997	4.1553760000000004	4.1627910000000004	4.0184730000000002	4.6041280000000002	4.249746	4.4382729999999997	3.017954	2.8522759999999998	2.9539970000000002	2.8411059999999999	2.1851409999999998	2.3236430000000001	2.3823530000000002	2.3942990000000002	2.4208270000000001
EscalH1.1G465500.1.v1.1	0	0	0	0	0	0	0	0	0.111272	0	0	0.225689	0	0	0.487174	0
EscalH1.3G068900.1.v1.1	105.805637	113.354474	123.140286	111.839596	94.542170999999996	96.102581000000001	96.080753999999999	70.692305000000005	57.169952000000002	37.658938999999997	41.006048	37.550027	29.902782999999999	33.441423	34.388100999999999	20.143286
EscalH1.3G170400.1.v1.1	19.822949000000001	24.414262999999998	19.945416999999999	17.576671000000001	20.955705999999999	22.297556	18.296399999999998	15.994498	14.433691	11.73996	12.994603	14.005811	11.947936	11.777125	12.550865999999999	9.6521810000000006
EscalH1.3G433000.1.v1.1	0	0.017131	0.017901	0	0.016465	0.015615	0	0	0	0.016160000000000001	0.057620999999999999	0.029263999999999998	0.042597000000000003	0.030446999999999998	0.051913000000000001	0.102994
EscalH1.4G176100.1.v1.1	8.6169580000000003	2.203109	8.6336569999999995	5.5205209999999996	6.8393090000000001	5.5816780000000001	6.5680160000000001	14.720211000000001	19.630994999999999	19.772421000000001	22.497007	19.123491000000001	20.158512999999999	19.73939	20.673641	25.314411
EscalH1.1G370400.1.v1.1	0	0	0	1.016783	0.70786300000000002	0.38844600000000001	0	0	0.16376399999999999	0	0	1.5e-05	0.19808100000000001	0	0	0
EscalH1.4G154500.1.v1.1	16.24494	16.840299000000002	15.488955000000001	16.184574999999999	15.327842	16.098889	15.442505000000001	12.820231	10.840406	9.7333990000000004	10.366491999999999	10.347105000000001	8.9229249999999993	9.9736360000000008	10.099970000000001	10.128606
EscalH1.2G175800.1.v1.1	26.369706999999998	26.569941	27.339735999999998	26.847035999999999	30.006865999999999	28.585964000000001	29.785319999999999	18.014135	15.02556	11.820204	12.306062000000001	11.202774	12.050926	12.194953999999999	12.419112	11.923382
EscalH1.5G103500.1.v1.1	0.12990199999999999	0.26413599999999998	0.118279	0.25964199999999998	0.36251299999999997	0.171985	0.22583700000000001	0.24046899999999999	0.16389799999999999	0.14235	0.15865199999999999	0.14516299999999999	0.15648999999999999	0.151008	0.21465699999999999	0.129742
EscalH1.1G538100.1.v1.1	1.6240000000000001	3.119802	3.7961019999999999	2.1214249999999999	1.5865100000000001	2.4175420000000001	1.479409	1.1597580000000001	2.18533	2.7344379999999999	2.5375779999999999	2.081496	1.224375	0.93740599999999996	1.3921330000000001	2.4817650000000002
EscalH1.4G245900.1.v1.1	0	0	0	0	0	0	0	0	0	0	0	0	0	0	0	0
EscalH1.5G006600.1.v1.1	96.794794999999993	90.580403000000004	102.610749	93.504174000000006	90.357409000000004	82.411097999999996	92.312808000000004	80.398362000000006	65.719140999999993	51.467058000000002	54.591619999999999	56.0792	50.669673000000003	52.631301000000001	52.020237999999999	31.346444000000002
EscalH1.2G478000.1.v1.1	1.9311499999999999	3.1317400000000002	2.0978889999999999	2.0614659999999998	2.3107929999999999	3.5868509999999998	1.475838	3.0112649999999999	3.9483000000000001	5.2506779999999997	4.94815	4.192825	6.011495	5.2785489999999999	6.0440639999999997	9.8905089999999998
EscalH1.4G248400.1.v1.1	0.10340100000000001	0.30274299999999998	0	0	0.048423000000000001	0.100298	0	0.264542	0.41957899999999998	0.12961500000000001	0.31571500000000002	0.090097999999999998	0.15477299999999999	0.30418499999999998	0.32458599999999999	0
EscalH1.5G096500.1.v1.1	38.677090999999997	44.176219000000003	40.695354000000002	40.303139000000002	50.396175999999997	50.471612999999998	46.084708999999997	53.767024999999997	59.238534000000001	69.241035999999994	66.214462999999995	64.035691999999997	67.650868000000003	66.999449999999996	69.948538999999997	72.005493999999999
EscalH1.1G264100.1.v1.1	0	0.833206	0.17280799999999999	0	0	0	0	0	0	0	0	0	0	0	0	0
EscalH1.5G193600.1.v1.1	26.114314	31.069617999999998	20.569997000000001	25.737924	22.468115000000001	30.217993	24.141985999999999	26.023755000000001	28.668583000000002	28.982144999999999	31.953754	30.726137000000001	28.200203999999999	27.463989999999999	27.755493000000001	25.222930000000002
EscalH1.1G428200.1.v1.1	0	0	0	0.049383000000000003	0	0	0	0	0	0	0	0	0	0	0	0
EscalH1.2G012500.1.v1.1	1.061107	1.2566470000000001	1.7100880000000001	0.67771499999999996	0.65149699999999999	1.063356	0.63241700000000001	0.97185900000000003	0.988201	0.58450100000000005	0.96613300000000002	0.74217599999999995	0.58321100000000003	0.42427700000000002	0.37117800000000001	0.46928700000000001
EscalH1.2G035500.1.v1.1	0.438749	1.0539879999999999	0.35268100000000002	0.20996500000000001	0.12144000000000001	0.46215600000000001	0.172731	0.32526100000000002	0.036905	0.47147600000000001	0.071082000000000006	0.29257499999999997	0.035383999999999999	0	0.032229000000000001	0.036734000000000003
EscalH1.6G213300.1.v1.1	0	0	0	0	0	0	0	0	0	0	0	0	0	0	0	0
EscalH1.1G375300.1.v1.1	3.2583470000000001	2.5891510000000002	4.2891000000000004	3.1050789999999999	0.62946100000000005	0.41653800000000002	0.30625599999999997	18.683748999999999	27.196356999999999	37.530385000000003	32.806682000000002	33.685802000000002	6.2728210000000004	6.2663080000000004	6.05619	5.0535639999999997
EscalH1.3G175300.1.v1.1	28.359002	28.973946000000002	27.655913000000002	26.814073	23.753868000000001	30.912140000000001	23.810184	30.919098000000002	29.825771	29.591757000000001	33.514994999999999	33.978411000000001	24.829169	26.447765	26.479424999999999	29.703071999999999
EscalH1.6G025600.1.v1.1	16.354611999999999	19.191555999999999	14.710808	17.755462000000001	19.17774	18.428955999999999	17.542966	14.874107	14.749451000000001	14.918336999999999	15.478016	14.492787999999999	16.156565000000001	15.034350999999999	16.471243000000001	14.064821999999999
EscalH1.5G147200.1.v1.1	0.80141499999999999	0.66187499999999999	0.66989299999999996	0.70435199999999998	1.2716270000000001	1.640261	1.291563	1.4074310000000001	1.7256910000000001	2.6523080000000001	2.156809	2.4425539999999999	3.12473	2.797876	2.933119	2.4557660000000001
EscalH1.2G539700.1.v1.1	0.45551199999999997	0.51581399999999999	0	0.095168000000000003	0.38026399999999999	0.35273700000000002	0	0.113001	0	0	0	0	0	0	0.100622	0
EscalH1.5G000900.1.v1.1	52.189013000000003	58.713110999999998	45.727406000000002	55.129004999999999	82.237555	72.179478000000003	79.110945000000001	78.473204999999993	89.929571999999993	105.914278	97.383790000000005	97.150395000000003	95.428813000000005	97.957847000000001	94.179564999999997	153.738798
EscalH1.1G618900.1.v1.1	10.450181000000001	9.4767360000000007	10.259358000000001	10.245623	13.098383	9.7109199999999998	12.175029	9.3332960000000007	8.9039090000000005	8.3418200000000002	8.9950910000000004	7.8713050000000004	8.7752009999999991	8.7820280000000004	9.6747870000000002	8.1775889999999993
EscalH1.5G111400.1.v1.1	19.262333000000002	9.9097489999999997	24.244292000000002	19.622713000000001	17.417611999999998	11.699963	18.572296999999999	13.238778999999999	9.3471679999999999	3.778254	3.9870109999999999	4.2661639999999998	5.3666590000000003	5.148898	5.63504	1.891702
EscalH1.4G403800.1.v1.1	0.99607000000000001	0.41247400000000001	0.22974600000000001	0.77796200000000004	0.31639299999999998	0.32585999999999998	0.42410799999999998	5.059774	6.7542850000000003	5.8286119999999997	12.16478	9.6357459999999993	5.4802879999999998	6.6257380000000001	5.849869	0.97323800000000005
EscalH1.1G430800.1.v1.1	0.098949999999999996	0	0	0.083169999999999994	0.044523	0.10432	0.032770000000000001	0.032592999999999997	0	0	0	0	0	0	0	0
EscalH1.1G632400.1.v1.1	2.3150900000000001	1.582338	1.5625979999999999	2.1942170000000001	1.9113279999999999	1.3824000000000001	1.445093	0.61976900000000001	0.54873300000000003	0.26782699999999998	0.44952500000000001	0.39941599999999999	0.26159500000000002	0.270978	0.18154500000000001	0.20554600000000001
EscalH1.4G483700.1.v1.1	36.754401000000001	41.349339000000001	49.744275999999999	38.424762000000001	36.150751999999997	43.410327000000002	35.984257999999997	43.924796000000001	41.196578000000002	40.694130999999999	39.664870000000001	37.297795000000001	35.311971	34.785384000000001	35.961514000000001	35.957559000000003
EscalH1.1G615400.1.v1.1	22.138470999999999	21.382726000000002	19.424113999999999	22.292607	21.195378000000002	21.583431000000001	20.359819000000002	18.762893999999999	17.324033	16.793320999999999	17.210460000000001	16.768169	16.612223	16.187950000000001	17.097642	16.713429999999999
EscalH1.1G406300.1.v1.1	242.20228	223.033005	212.367931	239.81267399999999	241.088908	233.73323099999999	238.39467400000001	225.39225999999999	222.79155	237.67835400000001	229.60683299999999	227.73494600000001	220.547675	210.64576400000001	210.65459999999999	239.89522700000001
EscalH1.3G060300.1.v1.1	248.17478600000001	155.80389600000001	265.78992199999999	236.45972499999999	172.202913	115.47605299999999	179.592322	173.29523699999999	144.22427300000001	104.70606600000001	119.35772799999999	120.522375	157.85720000000001	159.45675700000001	157.370035	63.428919
EscalH1.2G373100.1.v1.1	2.9352649999999998	2.474478	3.3789229999999999	2.5860780000000001	2.351585	2.2220179999999998	2.460261	2.1619480000000002	1.6817420000000001	1.0691200000000001	1.2341880000000001	1.302897	1.170002	1.0314650000000001	1.1815439999999999	0.69117200000000001
EscalH1.2G147200.1.v1.1	0	0	0	0	0	0	0	0	0	0	0	0	0	0	0	0
EscalH1.6G328000.1.v1.1	17.726255999999999	15.188348	10.180023	17.322258999999999	13.176956000000001	15.145743	11.340158000000001	10.452496999999999	11.722481999999999	13.951537	13.532664	12.927384	11.334059	10.629116	10.489058	10.509809000000001
EscalH1.3G088700.1.v1.1	10.896376	11.526251999999999	5.1345260000000001	10.772121	5.3409820000000003	5.2820559999999999	5.7754729999999999	5.7425810000000004	6.0583809999999998	5.7214320000000001	5.4006210000000001	5.7760569999999998	9.7144639999999995	10.864008	8.7038949999999993	9.0746330000000004
EscalH1.5G035500.1.v1.1	18.378506000000002	19.465541000000002	18.110481	18.322095000000001	18.803557999999999	18.802755999999999	15.397112	20.708898999999999	22.898060999999998	24.751152999999999	24.271758999999999	23.382536000000002	22.882349999999999	23.900956000000001	23.399189	27.396594
EscalH1.5G012500.1.v1.1	0.039239000000000003	0.13664699999999999	0.136102	0.109102	0.15794800000000001	0.28607700000000003	0.145091	0	0.059408999999999997	0	0	0	0	0.020285000000000001	0	0
EscalH1.2G000900.1.v1.1	0	0	0	0	0	0.174514	0.16677800000000001	0.24941099999999999	0.16933000000000001	0	0.080586000000000005	0.25573200000000001	0.409779	0.087817999999999993	0.074092000000000005	0
EscalH1.2G111400.1.v1.1	19.059032999999999	15.859392	24.299422	17.850667000000001	19.821643999999999	12.234755	19.336783	17.210307	14.149160999999999	10.681340000000001	13.508932	12.432231	14.099251000000001	13.305652	14.546862000000001	4.1204669999999997
EscalH1.4G256500.1.v1.1	16.254902999999999	15.245450999999999	12.393276999999999	14.460395	17.611867	16.349841000000001	14.861893	10.261260999999999	9.436814	7.5398170000000002	9.3406260000000003	8.2987500000000001	7.3547440000000002	7.6818249999999999	7.4455559999999998	5.1085669999999999
EscalH1.3G444800.1.v1.1	40.672558000000002	36.642955999999998	37.619329	39.104402	32.932924999999997	36.848961000000003	33.839658999999997	31.067610999999999	31.770244000000002	29.577732999999998	28.917604000000001	29.129845	26.963511	27.547191000000002	26.256246000000001	24.983658999999999
EscalH1.4G274100.1.v1.1	18.232420999999999	20.757936000000001	17.024905	18.632641	24.572593999999999	23.978102	20.961948	26.855043999999999	34.125295999999999	36.976514999999999	36.094971999999999	34.533929000000001	38.634245999999997	39.615228000000002	39.372627999999999	40.965121000000003
EscalH1.6G341600.1.v1.1	3.1711309999999999	2.8981249999999998	4.4936879999999997	3.4816549999999999	3.3855879999999998	3.3015940000000001	3.5627010000000001	2.8212000000000002	1.6514139999999999	1.5139009999999999	1.252556	1.1483479999999999	1.3470530000000001	1.5161789999999999	1.2273050000000001	0.94381400000000004
EscalH1.3G008800.1.v1.1	0.89678999999999998	0.73451100000000002	0.99470099999999995	1.2892079999999999	1.4657910000000001	0.33483400000000002	2.0370490000000001	0.44383099999999998	0.12928500000000001	0.27515099999999998	0.24732799999999999	0.258662	0.124658	0.066796999999999995	0.113048	0.19459299999999999
EscalH1.1G207200.1.v1.1	0.021821	0	0	0	0	0	0	0	0	0	0.010675	0	0	0	0	0
EscalH1.5G373100.1.v1.1	0	0	0	0.073818999999999996	0	0	0	0	0.26695099999999999	0.093769000000000005	0.25383099999999997	0	0.086202000000000001	0	0.077881000000000006	0.089910000000000004
EscalH1.4G398300.1.v1.1	10.261575000000001	7.4240190000000004	8.3632209999999993	10.273088	10.619814	6.7677160000000001	8.9323809999999995	10.150225000000001	10.324490000000001	11.135308999999999	10.671225	9.4531829999999992	8.0772410000000008	6.9519539999999997	9.9105650000000001	4.4300199999999998
EscalH1.1G283600.1.v1.1	6.464467	8.1074380000000001	3.9959090000000002	6.5220549999999999	6.7080739999999999	9.1898549999999997	5.8147929999999999	8.3468900000000001	9.7081219999999995	14.134547	11.825516	11.345421999999999	13.232659	12.780112000000001	13.441884999999999	19.232105000000001
EscalH1.2G103500.1.v1.1	25.473579999999998	4.1580469999999998	19.917176999999999	25.173812999999999	36.845950000000002	9.0788860000000007	30.494823	13.046704999999999	7.2803180000000003	1.4463299999999999	1.5117590000000001	1.6522669999999999	1.38107	0.87894399999999995	1.884525	0.62771100000000002
EscalH1.1G566100.1.v1.1	41.345700000000001	32.183241000000002	24.262215999999999	39.830064	42.836139000000003	28.829139999999999	40.238340999999998	40.739685000000001	47.027690999999997	56.231442999999999	63.081335000000003	55.158247000000003	60.787996	63.569127000000002	61.960894000000003	52.734681000000002
EscalH1.4G365300.1.v1.1	57.963642	57.987043	68.441529000000003	60.410321000000003	56.121763999999999	54.736483	53.789363999999999	47.190586000000003	41.218378999999999	30.284303000000001	33.089981999999999	29.998294999999999	28.438617000000001	30.073601	27.039648	19.064761000000001
EscalH1.3G454300.1.v1.1	71.968509999999995	62.591991	69.044028999999995	74.362136000000007	69.104363000000006	63.35989	60.51099	59.390647000000001	55.479858999999998	63.798670999999999	61.002456000000002	58.506529	54.796126999999998	55.553283999999998	57.792481000000002	62.550693000000003
EscalH1.2G006600.1.v1.1	24.726134999999999	27.658888000000001	22.2806	25.094618000000001	22.963097000000001	26.293873999999999	24.295418000000002	23.679808000000001	22.992746	23.80875	23.109604000000001	23.794066999999998	21.318964000000001	22.625914000000002	23.148983999999999	20.061586999999999
EscalH1.2G096500.1.v1.1	13.499922	14.334624	15.000479	13.845509	15.371169	14.691858999999999	15.141095999999999	15.844104	15.248078	14.084733999999999	16.316465999999998	15.038805	15.423717999999999	15.683757	14.908046000000001	12.481818000000001
EscalH1.4G358700.1.v1.1	1.0224819999999999	1.068063	1.791625	0.69308099999999995	0.51080000000000003	0.34773199999999999	0.36047400000000002	71.352022000000005	112.126332	168.36021	151.06990300000001	139.60091199999999	160.29971599999999	159.59706399999999	161.792666	173.314414
EscalH1.2G193600.1.v1.1	6.3316990000000004	5.9204879999999998	4.4633459999999996	5.9902189999999997	5.8816730000000002	5.138293	5.3772489999999999	3.1217100000000002	3.216672	2.4968720000000002	3.001455	2.8308789999999999	3.091116	2.629035	2.4766710000000001	0.93340400000000001
EscalH1.1G239400.1.v1.1	5.2663979999999997	6.3859519999999996	7.0297280000000004	5.7089270000000001	5.5527340000000001	7.1906860000000004	4.7024889999999999	6.6471939999999998	4.0984949999999998	4.1310919999999998	5.8419619999999997	4.6397849999999998	4.5962100000000001	2.9862639999999998	4.7904910000000003	1.3884570000000001
EscalH1.4G019200.1.v1.1	19.662886	22.474851999999998	24.862103000000001	19.051921	19.767427000000001	19.968122999999999	17.235862000000001	17.531580000000002	13.027281	9.5459169999999993	10.736622000000001	11.235948	10.305059999999999	9.8187949999999997	10.689481000000001	6.5363730000000002
EscalH1.1G243500.1.v1.1	15.088316000000001	17.753031	16.740715999999999	13.686216	14.574413	17.843999	14.264105000000001	14.003647000000001	12.605699	11.856096000000001	11.203345000000001	12.523223	12.168317	12.008438999999999	11.421087999999999	13.258290000000001
EscalH1.4G463900.1.v1.1	55.871743000000002	59.674858999999998	60.212141000000003	54.679600999999998	53.104140000000001	57.219205000000002	53.557696999999997	45.375875999999998	39.874046999999997	34.947740000000003	35.790334999999999	36.199038999999999	34.764896999999998	35.548457999999997	33.980244999999996	32.989452
EscalH1.2G008300.1.v1.1	5.6454079999999998	5.7069369999999999	5.3211649999999997	5.2185629999999996	5.3927849999999999	4.6134539999999999	5.14663	5.7153900000000002	6.6057819999999996	6.0121909999999996	6.6724399999999999	6.7504770000000001	5.2769409999999999	5.9461069999999996	4.8654279999999996	5.8801379999999996
EscalH1.4G038000.1.v1.1	116.422473	108.55719999999999	127.74991900000001	115.883735	137.969449	108.09476600000001	131.66261	133.24688499999999	131.080105	132.398518	136.55528100000001	136.60349099999999	146.55583300000001	149.09261699999999	147.88960499999999	131.723522
EscalH1.4G208700.1.v1.1	0	0	0	0	0	0	0	0	0	0	0	0	0	0	0	0
EscalH1.5G060800.1.v1.1	0.79238299999999995	0.59914400000000001	0.69300200000000001	0.49618499999999999	1.2121919999999999	1.326327	1.226566	0.69142499999999996	0.61379899999999998	0.50434999999999997	0.44986500000000001	0.32972299999999999	0.29653499999999999	0.36203000000000002	0.37329200000000001	0.47882799999999998
EscalH1.1G671800.1.v1.1	28.361504	27.27834	25.869191000000001	26.071473000000001	28.830334000000001	27.954484000000001	24.454077999999999	28.65812	31.470500000000001	35.461677999999999	31.746100999999999	29.920760999999999	30.040016000000001	26.820647999999998	29.915004	30.065159999999999
EscalH1.2G444300.1.v1.1	0.54111100000000001	0.34863899999999998	0.29389999999999999	0.43115500000000001	0.55200300000000002	0.19476599999999999	0.65264800000000001	9.0302310000000006	12.606930999999999	17.210182	16.179002000000001	18.580576000000001	22.940422999999999	23.473277	22.754415999999999	14.004365999999999
EscalH1.2G017100.1.v1.1	24.236139000000001	27.125738999999999	21.366893000000001	24.622491	26.116658000000001	30.286532000000001	25.845614000000001	23.363022999999998	26.261721999999999	28.211998999999999	27.112061000000001	28.422927999999999	24.734952	26.725396	25.593817000000001	33.309038999999999
EscalH1.1G227600.1.v1.1	14.671631	17.589120000000001	15.997445000000001	13.846294	14.856489	17.189015000000001	13.922757000000001	13.446453	11.638885	9.1407509999999998	9.5768780000000007	9.7170489999999994	9.1356540000000006	9.7186280000000007	9.1687440000000002	7.324255
EscalH1.4G411600.1.v1.1	23.377177	24.013798000000001	20.833829000000001	24.268530999999999	23.057409	22.746471	22.189463	19.117346999999999	19.296634999999998	18.250477	22.032495000000001	18.220921000000001	17.335374999999999	16.057324999999999	17.871082000000001	10.510730000000001
EscalH1.4G390900.1.v1.1	9.7036339999999992	14.174032	18.454473	10.384840000000001	14.730803	13.291986	12.346195	14.697511	10.865403000000001	10.146008	9.2243969999999997	9.2187359999999998	9.8696769999999994	9.5028000000000006	10.698233999999999	14.680376000000001
EscalH1.5G139700.1.v1.1	12.013617	9.8387250000000002	10.960464999999999	11.919420000000001	15.286924000000001	13.766225	13.972098000000001	7.8434270000000001	5.4644259999999996	2.0727340000000001	3.604695	3.2917010000000002	4.7962129999999998	4.6674049999999996	4.6158580000000002	0.28683500000000001
EscalH1.2G511400.1.v1.1	0.29299799999999998	0.60247499999999998	0.15721199999999999	0.32837300000000003	0.288165	0.51489099999999999	0.54986699999999999	0.70772299999999999	0.82144200000000001	1.4524820000000001	1.140307	1.43072	1.416493	1.383475	1.4631769999999999	1.9600470000000001
EscalH1.5G175800.1.v1.1	0	0	0.050619999999999998	0	0	0	0.020745	0.020621	0	0	0.020378	0	0.020143000000000001	0.043189999999999999	0	0
EscalH1.4G288800.1.v1.1	17.867238	8.9196749999999998	19.775993	17.199224000000001	17.28059	10.787421	16.304382	10.721807	6.6241459999999996	2.3959079999999999	3.137165	3.5705819999999999	4.0532529999999998	3.7593830000000001	3.9067289999999999	1.141356
EscalH1.3G036900.1.v1.1	0.74819199999999997	1.1078349999999999	0.54212199999999999	0.55320100000000005	0.66326200000000002	1.0414479999999999	0.74289700000000003	2.4822519999999999	2.3546369999999999	1.987619	3.0867909999999998	2.5369929999999998	2.919305	3.2561170000000002	2.8990740000000002	0.23991799999999999
EscalH1.1G357200.1.v1.1	10.701358000000001	11.028653	9.0717309999999998	10.470755	9.3631279999999997	11.158953	10.276707	11.398493	11.225781	13.403919	12.714997	12.659776000000001	13.186513	13.186609000000001	14.079402999999999	16.243482
EscalH1.3G157200.1.v1.1	2.7106309999999998	3.3880889999999999	1.3825419999999999	3.0667260000000001	1.808135	2.03342	1.496842	4.3714560000000002	6.8861140000000001	7.9523539999999997	8.1212	7.952153	3.7254350000000001	4.0624250000000002	3.6152920000000002	2.3471570000000002
EscalH1.4G493400.1.v1.1	0.067007999999999998	0.15496499999999999	0.20217499999999999	0.084478999999999999	0.259357	0.070634000000000002	0.033287999999999998	0.29797200000000001	0.27051799999999998	0.218662	0.13036	0.26779500000000001	0.29160700000000001	0.13893	0.059053000000000001	0.067256999999999997
EscalH1.2G026200.1.v1.1	10.637249000000001	11.408201999999999	10.716373000000001	9.6741069999999993	9.182131	10.545351	9.516788	11.174047	11.707324	10.82982	11.690136000000001	11.175841	10.680490000000001	10.459301999999999	10.824310000000001	8.9369390000000006
EscalH1.6G133200.1.v1.1	46.307588000000003	50.170855000000003	50.510010000000001	44.913359999999997	42.530729000000001	48.324720999999997	40.162624999999998	46.752211000000003	50.478301999999999	54.935111999999997	55.997110999999997	52.103648999999997	49.065717999999997	51.976979999999998	48.833213999999998	48.595019000000001
EscalH1.1G076000.1.v1.1	39.384816999999998	41.656810999999998	38.483713000000002	39.848505000000003	39.339989000000003	38.845201000000003	38.928897999999997	34.533326000000002	33.137034	28.992799999999999	31.429417000000001	31.169656	30.571522000000002	31.331361000000001	30.351042	25.420631
EscalH1.4G459900.1.v1.1	0.40439000000000003	0.27164300000000002	0.15476699999999999	0.42972500000000002	0.14216000000000001	0.270125	0.12686900000000001	0.27324399999999999	0.21482499999999999	0.37235800000000002	0.31152600000000003	0.40237200000000001	0.123196	0.22012799999999999	0.16873099999999999	0.17030600000000001
EscalH1.4G306500.1.v1.1	0.708125	1.04095	0.53581000000000001	0.92223299999999997	0.67219799999999996	1.2887010000000001	0.62445600000000001	0.58031699999999997	0.48550399999999999	0.64499300000000004	0.65320199999999995	0.66293999999999997	1.0809930000000001	0.95203700000000002	0.88238799999999995	0.82686400000000004
EscalH1.3G272200.1.v1.1	7.4221469999999998	6.3892170000000004	8.4619040000000005	5.6607599999999998	6.9253920000000004	7.7644549999999999	6.4298580000000003	8.7858619999999998	4.30321	4.9276660000000003	3.8887139999999998	6.1839719999999998	4.3567369999999999	2.5014069999999999	6.4126219999999998	2.7737159999999998
EscalH1.6G231900.1.v1.1	26.680441999999999	27.227874	26.833444	26.81118	24.771858999999999	26.976512	25.093489000000002	25.888489	24.083062000000002	22.098738000000001	23.522065999999999	23.668780000000002	22.095244000000001	21.6401	22.484493000000001	22.418596000000001
EscalH1.2G454800.1.v1.1	7.5019799999999996	9.4144229999999993	7.0470639999999998	6.7020590000000002	9.6076630000000005	9.0974950000000003	7.9961859999999998	7.3918010000000001	8.3257399999999997	7.3342780000000003	8.8207579999999997	8.5259029999999996	10.273255000000001	10.091248	10.440068999999999	9.5350359999999998
EscalH1.4G475500.1.v1.1	188.62948299999999	120.330259	126.376704	198.93725800000001	107.343571	103.36430900000001	123.83364400000001	98.684392000000003	86.018995000000004	68.719693000000007	80.265584000000004	91.912745999999999	58.504759999999997	56.282079000000003	65.52937	46.196823999999999
EscalH1.4G396600.1.v1.1	0	0	0	0	0	0	0	0	0	0	0	0	0	0	0	0
EscalH1.2G503500.1.v1.1	16.592435999999999	14.081094999999999	13.134080000000001	15.402205	13.776491	12.878564000000001	11.975704	13.007262000000001	15.869109999999999	15.757795	16.771650000000001	15.940365	10.848328	11.784091999999999	11.047188	11.611756
EscalH1.3G366100.1.v1.1	20.236726999999998	18.232393999999999	17.808629	22.451834999999999	29.227639	19.911019	24.309096	22.836382	25.590236999999998	28.086126	27.537438000000002	29.427928000000001	30.551141000000001	30.554697000000001	29.995902999999998	20.196871000000002
EscalH1.4G149100.1.v1.1	0.14868300000000001	0.086173	0.059992999999999998	0.104208	0.16520299999999999	0.026183999999999999	0.024618999999999999	0.14685999999999999	0.225105	0.216444	0.386542	0.27154600000000001	0.33492	0.46163900000000002	0.32746799999999998	0.22329599999999999
EscalH1.4G360400.1.v1.1	11.95579	13.808997	13.009200999999999	11.092433	12.313005	14.162243	11.144365000000001	10.915158999999999	10.203973	9.3690329999999999	9.9456039999999994	10.097979	9.2792239999999993	9.539714	9.378857	8.7354339999999997
EscalH1.1G166100.1.v1.1	17.493584999999999	24.695637000000001	20.804461	18.856328000000001	16.051434	15.651023	14.496043999999999	16.652804	18.700773999999999	21.380732999999999	18.408346999999999	17.560212	15.390571	14.014915999999999	17.080894000000001	12.590840999999999
EscalH1.3G030600.1.v1.1	1.3188519999999999	1.9982819999999999	1.3467739999999999	1.187155	1.512475	2.3166030000000002	1.372449	1.337027	1.3616919999999999	1.317831	1.305418	1.131337	1.2167950000000001	1.1141209999999999	1.193913	1.8351850000000001
EscalH1.6G186300.1.v1.1	23.648243000000001	16.028426	16.027577000000001	22.658439999999999	16.795670000000001	9.1599350000000008	12.815958	17.403406	20.285430999999999	24.658752	24.480377000000001	23.366036000000001	12.450991	13.129296999999999	11.448097000000001	8.3787190000000002
EscalH1.6G069800.1.v1.1	27.150789	28.00507	25.582145000000001	28.553768999999999	25.894064	25.207546000000001	22.568456000000001	25.224802	28.237120000000001	28.878701	26.962242	27.903506	27.609494999999999	27.711081	27.959323000000001	20.561004000000001
EscalH1.1G220800.1.v1.1	16.915870000000002	17.639966000000001	26.926997	15.877720999999999	20.136666999999999	20.361383	22.673217999999999	22.065653999999999	19.737701000000001	15.432758	15.195964	14.722751000000001	19.667145999999999	18.08118	18.369313999999999	21.628675000000001
EscalH1.1G102500.1.v1.1	26.090567	25.317758999999999	29.394116	26.268148	26.610240999999998	23.192504	23.576363000000001	18.067978	15.672323	12.356552000000001	13.447126000000001	11.502029	10.758762000000001	11.084571	10.224403000000001	11.224125000000001
EscalH1.4G276200.1.v1.1	8.0563070000000003	7.8782759999999996	7.9462570000000001	8.3680190000000003	7.8982659999999996	9.1498860000000004	6.4425220000000003	6.65238	7.2365640000000004	7.4474299999999998	7.8697999999999997	6.8039719999999999	6.1757119999999999	6.3843759999999996	6.8110020000000002	7.558376
EscalH1.3G302500.1.v1.1	24.910494	27.718333000000001	25.704419000000001	25.521429000000001	23.211549999999999	24.260072999999998	21.978829999999999	16.638145999999999	15.086058	11.197447	12.414823999999999	11.279533000000001	11.430437	11.979675	10.887320000000001	7.3292020000000004
EscalH1.2G282600.1.v1.1	2.9320599999999999	4.5841849999999997	2.4759030000000002	2.7415790000000002	3.1179579999999998	4.7095130000000003	3.0978029999999999	2.0876190000000001	2.222067	1.584055	1.8626579999999999	1.861758	1.930177	1.534017	1.699049	0.82300799999999996
EscalH1.6G043300.1.v1.1	0.45193800000000001	0.46185900000000002	0.63605500000000004	0.48677300000000001	0.94748299999999996	0.53581299999999998	0.71836800000000001	0.83892500000000003	1.259023	1.5241260000000001	1.606552	1.6530480000000001	1.115418	1.0463979999999999	0.85976600000000003	0.614205
EscalH1.2G242500.1.v1.1	21.118873000000001	17.182037999999999	16.688780000000001	22.196088	22.143747000000001	18.473891999999999	20.376287000000001	44.733248000000003	58.145755999999999	64.826779000000002	72.893790999999993	73.49203	56.249904999999998	54.837421999999997	56.020057999999999	46.263477000000002
EscalH1.5G318800.1.v1.1	49.200968000000003	24.808357999999998	23.700800000000001	52.820912999999997	2.7504050000000002	1.126873	2.2383000000000002	0.683141	0.73417200000000005	0.46626299999999998	0.36386400000000002	0.70523999999999998	0.119717	0.110015	0.078122999999999998	0.035452999999999998
EscalH1.3G392600.1.v1.1	4.0166300000000001	1.5225900000000001	1.4104669999999999	4.398803	7.8921739999999998	1.8498190000000001	5.9827409999999999	3.2436370000000001	3.0135239999999999	3.967489	3.1303239999999999	3.2544369999999998	1.6620109999999999	2.293479	1.9857210000000001	5.6754759999999997
EscalH1.1G192600.1.v1.1	52.874769999999998	46.774476	73.958168000000001	55.170327999999998	43.663916	41.477521000000003	45.161904999999997	49.021990000000002	46.356200000000001	42.474747999999998	42.397075999999998	41.127246	32.770446999999997	33.969217999999998	34.248690000000003	26.637073000000001
EscalH1.6G130700.1.v1.1	0.025058	0	0.030348	0	0	0.026491000000000001	0.024910000000000002	0.024766	0.025156999999999999	0.027372	0	0.024979999999999999	0	0	0	0
EscalH1.4G362100.1.v1.1	0.20569899999999999	0	0.22442000000000001	0.086527999999999994	0.229076	0.021760000000000002	0.26567400000000002	0.243757	0.26990799999999998	0.35998000000000002	0.30113400000000001	0.470634	0.13888800000000001	0.319075	0.14494899999999999	0.082280000000000006
EscalH1.6G254400.1.v1.1	78.625758000000005	0.389847	1.35249	67.910801000000006	9.1765100000000004	0.71081399999999995	12.554024	36.960832000000003	53.917234000000001	51.654128	74.133326999999994	67.949112	48.758527000000001	55.121423	50.767234000000002	3.8555109999999999
EscalH1.5G067600.1.v1.1	12.309759	11.520987999999999	12.236086999999999	11.829993	11.658929000000001	11.639165999999999	10.853186000000001	9.1714020000000005	8.6597279999999994	7.0738099999999999	7.8680209999999997	7.5094500000000002	6.207001	5.9862640000000003	6.7890600000000001	5.948925
EscalH1.4G018400.1.v1.1	4.3797980000000001	3.9214929999999999	4.0948609999999999	4.0028899999999998	3.6774369999999998	3.6946789999999998	3.7150110000000001	2.6898	2.7688519999999999	2.519333	2.1351529999999999	2.5940569999999998	2.016632	1.7063280000000001	1.7571969999999999	3.3941119999999998
EscalH1.3G037800.1.v1.1	0.073297000000000001	0.034081	0.16026099999999999	0.037016	0.049133999999999997	0.031285	0.029127	0.014505000000000001	0.014796999999999999	0.032148999999999997	0.014329	0	0.014123	0	0.038727999999999999	0.117079
EscalH1.1G471100.1.v1.1	0.049299999999999997	0.056759999999999998	0	0	0.27113399999999999	0.051746	0.19595099999999999	0.048758999999999997	0.049755000000000001	0.10654	0.286582	0.049521000000000003	0.38262800000000002	0.46137800000000001	0.34781499999999999	0.64622400000000002
EscalH1.1G238200.1.v1.1	0.298068	0.339084	0.199688	0.30950299999999997	0.065101000000000006	0.34983599999999998	0.198488	0.091880000000000003	0.080105999999999997	0.064922999999999995	0.080266000000000004	0.037421999999999997	0.141594	0.043034999999999997	0.016008000000000001	0.039409
EscalH1.2G397000.1.v1.1	19.160957	17.51615	18.556455	17.95899	19.917054	18.524999999999999	18.124445000000001	12.522798	11.738263	11.61885	11.670816	11.175305	8.9491540000000001	10.426883999999999	10.971355000000001	10.333671000000001
EscalH1.1G467300.1.v1.1	10.209364000000001	12.404119	10.007973	8.9654389999999999	11.902317999999999	12.438269999999999	11.077268999999999	10.724466	10.524350999999999	10.180621	10.891757999999999	10.575454000000001	11.562377	10.378344999999999	11.233463	8.6581159999999997
EscalH1.6G053800.1.v1.1	7.5783399999999999	7.3744649999999998	7.0087700000000002	7.2167719999999997	7.654744	8.3088829999999998	7.3457509999999999	37.213209999999997	51.532483999999997	83.186715000000007	69.308103000000003	67.280494000000004	116.164298	114.57949600000001	115.05615899999999	191.01020399999999
EscalH1.1G564200.1.v1.1	7.2526820000000001	8.6787869999999998	5.1452109999999998	8.0946409999999993	7.260834	8.4534179999999992	7.2771179999999998	4.4983029999999999	4.3045730000000004	4.119872	4.267868	4.9680980000000003	4.5862439999999998	4.5248210000000002	4.4835339999999997	3.2871299999999999
EscalH1.4G501300.1.v1.1	5.3297319999999999	5.2412029999999996	4.1929350000000003	4.9656320000000003	5.5736520000000001	4.3040960000000004	4.7927289999999996	3.3346520000000002	2.3407239999999998	1.760975	1.886206	1.699705	1.687403	1.451454	1.4513659999999999	1.5256050000000001
EscalH1.2G531000.1.v1.1	6.2207439999999998	10.785765	6.5962690000000004	5.7676230000000004	10.250444	11.134736999999999	9.6724200000000007	15.396886	22.865390000000001	18.758119000000001	28.506995	27.828894999999999	18.225148000000001	17.09938	17.490517000000001	3.5189119999999998
EscalH1.4G015900.1.v1.1	7.6508539999999998	9.8939280000000007	7.6784350000000003	7.4389260000000004	7.8007669999999996	8.9920310000000008	7.3241160000000001	7.0526010000000001	6.7607499999999998	6.2959319999999996	6.7034419999999999	7.1894179999999999	6.4523780000000004	6.1638739999999999	6.417306	5.7980460000000003
EscalH1.3G287000.1.v1.1	6.4828140000000003	17.143011000000001	9.2230539999999994	7.1523320000000004	14.567171	18.683961	11.961603	6.1941389999999998	5.5290270000000001	3.0185789999999999	3.4864899999999999	3.2178170000000001	3.6220780000000001	3.6387870000000002	4.0800219999999996	3.577677
EscalH1.4G032900.1.v1.1	9.0328809999999997	6.6312179999999996	8.3729770000000006	9.0907769999999992	8.5472540000000006	6.95974	8.4466079999999994	13.711789	15.440923	21.583825000000001	18.441748	18.959437000000001	18.642507999999999	20.050044	19.601977999999999	25.815888000000001
EscalH1.1G592600.1.v1.1	0	0	0	0	0	0	0	0	0.31831100000000001	0	0.29717199999999999	0.32352399999999998	0.61910299999999996	0.33292500000000003	0	0
EscalH1.3G223000.1.v1.1	4.5550940000000004	5.1581359999999998	2.1445400000000001	4.4728729999999999	5.9236360000000001	5.9965250000000001	4.7533440000000002	3.7290399999999999	2.52806	3.598449	3.6940089999999999	2.7990349999999999	3.1293790000000001	2.2754810000000001	3.4211559999999999	2.9214639999999998
EscalH1.1G502500.1.v1.1	6.0927730000000002	7.8006779999999996	6.4231230000000004	5.6121879999999997	6.3677520000000003	6.2701630000000002	5.4430300000000003	4.8711419999999999	4.447012	3.0903990000000001	3.7569629999999998	3.7937810000000001	3.279531	3.743404	3.3340190000000001	2.247563
EscalH1.2G371900.1.v1.1	60.979773000000002	68.681459000000004	64.399409000000006	61.008693999999998	61.168492999999998	63.624029	56.014392000000001	57.468156999999998	62.308722000000003	51.200865	57.644683000000001	59.132913000000002	52.536045999999999	49.56165	52.80415	37.949244999999998
EscalH1.1G219000.1.v1.1	0.098473000000000005	0.26733200000000001	0.18754699999999999	0.191802	0.178562	0.14990000000000001	0.16079299999999999	0.120999	0.074788999999999994	0.47337000000000001	0.099215999999999999	0.065720000000000001	0.059913000000000001	0.039475000000000003	0	1.160172
EscalH1.5G247100.1.v1.1	6.5431699999999999	6.4284670000000004	5.9921059999999997	6.7471310000000004	4.7513199999999998	5.712332	5.892957	5.4866140000000003	4.7742490000000002	4.9981730000000004	5.3647400000000003	4.8949049999999996	4.1484439999999996	3.8882310000000002	4.4284330000000001	3.813104
EscalH1.6G304400.1.v1.1	0.85895600000000005	0.79163399999999995	0.426759	0.94443200000000005	0.58790699999999996	0.72160999999999997	0.43740099999999998	1.0870200000000001	1.555345	1.2524219999999999	1.6322220000000001	1.358368	0.70091700000000001	0.95637700000000003	0.75626400000000005	0.66068800000000005
EscalH1.3G364200.1.v1.1	104.19583900000001	124.34451900000001	5.12622	101.620853	140.60482400000001	110.214994	126.8263	41.652856	57.610298999999998	100.496437	73.465248000000003	77.779420000000002	69.056810999999996	67.686953000000003	67.310418999999996	136.39995999999999
EscalH1.1G164200.1.v1.1	0.40326200000000001	0.53428100000000001	0.429068	0.33041799999999999	0.46985900000000003	0.494035	0.41595100000000002	0.23613300000000001	0.16772400000000001	0.117011	0.078119999999999995	0.059227000000000002	0.076716999999999994	0.150807	0.087764999999999996	0.072820999999999997
EscalH1.1G091800.1.v1.1	148.717669	129.22797399999999	140.77018799999999	155.07919699999999	151.07838799999999	136.09653900000001	145.11304799999999	104.19103800000001	98.323552000000007	97.444979000000004	99.847502000000006	89.970742000000001	94.775850000000005	96.4846	91.616546999999997	77.498031999999995
EscalH1.1G214600.1.v1.1	15.173693	15.780706	15.861378	14.777335000000001	15.792242	16.39743	14.546504000000001	13.160204999999999	13.296578	12.266449	13.343697000000001	12.056644	12.047553000000001	11.630141999999999	12.650442	12.222956999999999
EscalH1.6G188600.1.v1.1	9.8628029999999995	10.432797000000001	12.013464000000001	8.9691949999999991	11.410963000000001	10.608304	10.113681	7.3948200000000002	6.4942299999999999	4.9223819999999998	4.9400500000000003	4.9432340000000003	4.7642319999999998	4.1016159999999999	4.5746130000000003	4.6180820000000002
EscalH1.4G455200.1.v1.1	4.7451819999999998	2.4912290000000001	2.5785520000000002	4.9698260000000003	4.2778289999999997	1.9166700000000001	3.990405	2.5866440000000002	2.782305	3.03769	2.844659	2.3301500000000002	2.791328	3.3386710000000002	3.1389840000000002	2.5393319999999999
EscalH1.4G101300.1.v1.1	6.6983259999999998	15.227917	11.686109999999999	6.8644720000000001	7.5175919999999996	14.456734000000001	9.341583	8.7760040000000004	6.7376189999999996	5.4849240000000004	5.2102919999999999	4.3416920000000001	4.2133919999999998	4.2701089999999997	4.4140030000000001	3.6378840000000001
EscalH1.2G131000.1.v1.1	2.4451000000000001	4.0231209999999997	0	2.2084199999999998	2.8609059999999999	3.2976909999999999	2.0586090000000001	0.58835999999999999	1.573329	1.6865939999999999	1.625068	1.8758950000000001	1.950709	1.5626789999999999	1.7441990000000001	0.89000500000000005
EscalH1.3G252500.1.v1.1	19.561724000000002	18.362425999999999	21.531714999999998	19.648467	20.731048999999999	18.435492	21.629162999999998	21.619992	19.861370000000001	15.729170999999999	17.970970999999999	17.444997999999998	18.490669	20.970962	18.246908000000001	11.770751000000001
EscalH1.6G148500.1.v1.1	2.8468840000000002	2.9854250000000002	2.0516290000000001	2.9249170000000002	2.745126	2.913481	2.786721	2.231757	2.1692800000000001	1.530726	1.6098980000000001	1.3990020000000001	1.3577570000000001	1.4557310000000001	1.4869619999999999	0.83575100000000002
EscalH1.2G024100.1.v1.1	24.717039	27.204591000000001	27.071263999999999	23.702235999999999	23.185364	24.203066	22.486713999999999	23.242014999999999	22.562467000000002	21.515633000000001	23.114189	23.074031999999999	19.569945000000001	19.248034000000001	19.793735000000002	13.683477
EscalH1.1G041700.1.v1.1	0.325154	0.065158999999999995	0	0.31124000000000002	0.33745700000000001	0.070439000000000002	0.30823600000000001	0.58248500000000003	0.52127900000000005	0.67143399999999998	0.64666000000000001	0.63644999999999996	0.42065799999999998	0.63514099999999996	0.67327000000000004	0.01661
EscalH1.2G037300.1.v1.1	37.747275000000002	40.364057000000003	44.915796	34.128323000000002	39.998773	36.861282000000003	36.669187000000001	30.106186000000001	27.847072000000001	22.075154999999999	21.935115	21.553132000000002	21.88476	21.588923000000001	21.169841999999999	21.027951000000002
EscalH1.4G007000.1.v1.1	2.5909010000000001	2.9033730000000002	2.2472590000000001	3.4134859999999998	3.3410410000000001	2.4830920000000001	3.1559179999999998	2.6960199999999999	2.5527769999999999	2.56948	2.8221219999999998	3.261879	2.8084539999999998	2.803957	2.6753710000000002	1.3404430000000001
EscalH1.4G237700.1.v1.1	40.668143999999998	42.549163	40.376963000000003	37.279251000000002	39.544741999999999	38.180132	36.783099999999997	30.196957999999999	25.341103	20.097988000000001	20.613299999999999	22.676724	20.153784999999999	20.669668999999999	19.933043999999999	16.701722
EscalH1.3G177500.1.v1.1	56.278758000000003	75.679742000000005	32.196503	54.442917999999999	92.113860000000003	83.893213000000003	78.662383000000005	75.311864	90.299389000000005	96.801654999999997	107.503035	106.58763399999999	114.687635	115.669725	114.196865	67.800524999999993
EscalH1.1G377500.1.v1.1	13.384076	10.737596999999999	9.6537480000000002	14.93078	19.416732	12.583695000000001	16.38738	10.625261999999999	10.286509000000001	11.088471	12.193927	11.549255	11.682217	12.59784	11.836769	12.88876
EscalH1.6G322900.1.v1.1	8.3201040000000006	9.2652640000000002	8.3639130000000002	7.3980230000000002	5.8054420000000002	6.4428320000000001	4.5585440000000004	8.3704479999999997	8.7354559999999992	9.3344299999999993	8.3385879999999997	9.3306660000000008	7.1852280000000004	7.6246330000000002	7.8263290000000003	7.9959449999999999
EscalH1.3G203100.1.v1.1	14.927246	15.836505000000001	18.384725	16.111208000000001	21.229203999999999	18.135719999999999	21.579260999999999	18.583666000000001	18.399048000000001	17.280275	18.549627000000001	17.026446	18.513124999999999	19.823238	19.949024999999999	18.163983999999999
EscalH1.5G177200.1.v1.1	0	0	0.38550200000000001	0.057787999999999999	0	0	0	0.040507000000000001	0	0.13561999999999999	0.122402	0.052990000000000002	0	0.244478	0.11114499999999999	0
EscalH1.3G145300.1.v1.1	44.851081999999998	46.413190999999998	46.531461999999998	43.615178999999998	46.612481000000002	46.446292	45.233694	54.177517000000002	55.979259999999996	61.253723999999998	55.570548000000002	57.088942000000003	60.298428000000001	53.774343999999999	58.802852000000001	49.620044999999998
EscalH1.1G345300.1.v1.1	19.030200000000001	24.288174000000001	25.178540000000002	18.903119	23.235800999999999	29.057479000000001	20.271125999999999	25.557217999999999	26.058211	26.741474	24.899905	25.239778999999999	23.693911	24.507819000000001	23.731256999999999	29.19407
EscalH1.1G569100.1.v1.1	22.666671999999998	25.354213999999999	25.159089999999999	21.551387999999999	21.976395	20.640149000000001	23.219978000000001	16.940341	12.373443	7.703595	7.7118880000000001	8.1492039999999992	7.060022	6.9548240000000003	6.8537540000000003	5.7059639999999998
EscalH1.2G009600.1.v1.1	98.507900000000006	76.103689000000003	162.38679400000001	98.673468999999997	101.27332199999999	72.721776000000006	96.272226000000003	93.330946999999995	63.74485	39.013593	39.327506	36.648451000000001	38.255164000000001	36.808888000000003	37.901884000000003	24.915721000000001
EscalH1.5G252200.1.v1.1	0.644154	0.31947500000000001	0.29644500000000001	0.56730800000000003	0.067946999999999994	0.097076999999999997	0.51808500000000002	2.4245739999999998	4.2171909999999997	3.7743009999999999	4.7476039999999999	5.226972	2.4322490000000001	2.415419	2.1894070000000001	0.46144600000000002
EscalH1.2G099500.1.v1.1	0	0	2.7106469999999998	0	0	0.57564899999999997	0.56035599999999997	0.52941899999999997	0.63132100000000002	0.29086899999999999	0	0.58131299999999997	0	0.14937500000000001	0	0.58491300000000002
EscalH1.4G263500.1.v1.1	11.193838	4.8213299999999997	9.2702989999999996	10.873010000000001	9.9705530000000007	4.78301	9.8891179999999999	6.600428	5.5395279999999998	3.997341	4.1359110000000001	4.718235	4.9986540000000002	3.9972829999999999	4.080387	1.565652
EscalH1.4G016200.1.v1.1	148.57406499999999	120.391505	143.54809499999999	154.98559299999999	170.30666299999999	133.54289900000001	177.942485	119.361127	115.3934	98.399868999999995	96.622069999999994	101.39993800000001	117.89138199999999	121.04048400000001	121.554186	89.617641000000006
EscalH1.2G343100.1.v1.1	20.031829999999999	20.330956	20.565617	19.586566000000001	26.372579999999999	21.353200999999999	25.077349000000002	18.327411000000001	16.614811	14.243719	15.545275	16.135811	20.928785000000001	19.903393000000001	21.585059999999999	17.358177000000001
EscalH1.5G364500.1.v1.1	3689.723262	3613.025255	2885.349843	3415.1769770000001	3416.5646670000001	3983.2493039999999	4210.6570659999998	6718.4565560000001	7817.879696	7587.406027	7511.925921	8068.4306770000003	8337.0722600000008	8003.7889590000004	7949.1134359999996	5985.3799589999999
EscalH1.1G236400.1.v1.1	0	0	0.210316	0.074343999999999993	0	0.116586	0.251197	0.231237	0.17916799999999999	0.094350000000000003	0	0.29794599999999999	0.28752699999999998	0.37187199999999998	0.093285000000000007	0
EscalH1.6G262700.1.v1.1	16.687996999999999	20.529382999999999	14.044966000000001	17.365081	21.385740999999999	19.743100999999999	18.560327999999998	14.962645999999999	15.337559000000001	15.588502999999999	14.050052000000001	14.145598	15.235374	16.500602000000001	16.485878	16.968347999999999
EscalH1.1G553100.1.v1.1	2.2410160000000001	0	0	0.88324100000000005	0.68567500000000003	0	0.83778200000000003	73.340652000000006	105.07400199999999	82.652771000000001	120.202316	114.348765	100.22266399999999	127.827827	103.738955	8.7696480000000001
EscalH1.4G275900.1.v1.1	24.442336000000001	24.018598999999998	22.994059	23.639619	25.460726000000001	26.343039000000001	25.404458999999999	25.967372000000001	34.04871	42.853476999999998	38.825400999999999	39.746046999999997	41.194322	39.470236	41.081448000000002	44.111511999999998
EscalH1.5G188900.1.v1.1	38.780237	50.052554999999998	40.702311999999999	39.428095999999996	40.830016000000001	48.957824000000002	41.016390000000001	35.477113000000003	35.58616	36.563808999999999	36.464751	36.844766	33.607646000000003	32.295037999999998	33.827655	29.240434
EscalH1.2G421600.1.v1.1	721.82076400000005	978.76004599999999	675.505808	718.44150500000001	907.84461299999998	1094.0382549999999	828.58407799999998	608.90088800000001	533.13383599999997	448.10437000000002	467.89813700000002	477.38749000000001	487.14820099999997	474.85867200000001	487.79148500000002	468.42814099999998
EscalH1.2G150400.1.v1.1	35.225304000000001	40.173729000000002	35.702463000000002	32.764951000000003	37.290010000000002	39.001837999999999	35.470061999999999	29.728328000000001	26.985329	23.733898	24.199732000000001	25.404304	26.008683999999999	25.683140999999999	26.425858000000002	21.926917
EscalH1.5G185400.1.v1.1	8.1038200000000007	9.9546670000000006	6.1178280000000003	8.1649879999999992	12.395654	15.054848	10.873526	12.026057	12.490008	16.961091	14.777755000000001	14.642239	23.476291	23.624267	22.579056999999999	31.711455999999998
EscalH1.4G278400.1.v1.1	24.815957999999998	26.164352000000001	22.792482	24.277436999999999	21.835795000000001	25.128391000000001	20.044138	19.613990000000001	18.194797000000001	15.970577	17.896979999999999	17.441825000000001	16.424344000000001	16.917024000000001	16.918505	15.407885
EscalH1.2G448000.1.v1.1	0	0	0	0	0	0	0	0	0	0.030648999999999999	0	0	0	0	0.099079	0
EscalH1.4G027100.1.v1.1	119.564322	117.365869	98.017213999999996	112.641547	110.193411	111.443156	102.763268	122.64599699999999	142.934033	168.24773099999999	155.01548600000001	155.09553600000001	151.306152	146.600932	149.585137	129.169858
EscalH1.4G259500.1.v1.1	3.780697	4.5112160000000001	6.5557280000000002	5.5749969999999998	3.72255	3.8353649999999999	3.7565789999999999	10.345098	11.583615999999999	9.7596830000000008	13.732958999999999	10.086347	2.044978	2.6942819999999998	2.2093090000000002	2.0801270000000001
EscalH1.1G355800.1.v1.1	0.12639900000000001	0.14649400000000001	0.030596000000000002	0.021260999999999999	0.028080999999999998	0.080123	0.15069299999999999	0.099881999999999999	0.127578	0.22075800000000001	0.123212	0.050375000000000003	0.14644399999999999	0.18316099999999999	0.20044400000000001	0.177199
EscalH1.2G234700.1.v1.1	48.326169	40.774050000000003	47.466371000000002	46.199157999999997	56.238517000000002	47.118180000000002	50.821060000000003	35.181367999999999	29.790444999999998	25.058873999999999	26.115335000000002	21.957965000000002	23.179127999999999	21.435561	22.049160000000001	24.020174000000001
EscalH1.3G155800.1.v1.1	1.4830099999999999	1.963762	1.551804	1.354382	2.0967889999999998	1.803769	1.5381009999999999	1.502092	1.3716870000000001	0.99206700000000003	1.369435	1.364824	0.99921000000000004	0.93656600000000001	1.20201	0.54659599999999997
EscalH1.4G034300.1.v1.1	0.85969799999999996	1.0761780000000001	1.0237229999999999	0.86399999999999999	1.066907	0.83377400000000002	0.89075800000000005	0.80284199999999994	0.57852199999999998	0.39624500000000001	0.44336799999999998	0.46720099999999998	0.50709599999999999	0.352935	0.27671499999999999	0.110573
EscalH1.2G004000.1.v1.1	0.69539700000000004	0.75465499999999996	0.63886299999999996	0.53902300000000003	0.53167600000000004	0.49491299999999999	0.471003	0.60047499999999998	0.462644	0.23463999999999999	0.19344	0.26613599999999998	0.25090000000000001	0.19564999999999999	0.27132000000000001	0.14174
EscalH1.6G191100.1.v1.1	11.373409000000001	13.587028	13.366877000000001	11.282412000000001	13.036792999999999	14.223689	10.434362	11.070133999999999	11.097035999999999	9.8605549999999997	11.135275999999999	10.495771	10.333572	9.8795339999999996	9.4370589999999996	8.1056980000000003
EscalH1.5G322600.1.v1.1	13.743684999999999	14.989694999999999	13.385983	13.288904	11.693576999999999	13.449147999999999	10.372332	10.492537	11.417792	10.286073	12.068837	11.544254	8.462828	8.1959979999999995	7.7941250000000002	6.1940600000000003
EscalH1.2G029200.1.v1.1	0.13633200000000001	0.030362	0	0.137577	0.191223	0.087679000000000007	0.090274999999999994	0.104851	0.026438	0.17699000000000001	0.075925000000000006	0.071040000000000006	0.051454	0.055017000000000003	0.25101499999999999	0.026249000000000001
EscalH1.1G205800.1.v1.1	4.3018470000000004	2.335947	3.5424009999999999	4.1110740000000003	3.958831	2.0921340000000002	3.399438	2.1692779999999998	2.1798510000000002	2.3548460000000002	2.564343	1.874352	1.7118439999999999	1.4560420000000001	2.065035	1.556333
EscalH1.2G195700.1.v1.1	0	0	0	0	0	0	0	0	0	0.066159999999999997	0	0	0	0.030741999999999998	0	0
EscalH1.4G083100.1.v1.1	0	0	0.012924	0	0.023793000000000002	0	0	0	0	0.023341000000000001	0.020792000000000001	0	0	0	0	0
EscalH1.4G309500.1.v1.1	0	0	0	0	0	0	0	0.17302500000000001	0.157195	0.106514	0.30407800000000001	0.34844999999999998	0.28160299999999999	0.46292499999999998	0.41151799999999999	0.27245900000000001
EscalH1.4G456900.1.v1.1	0	0	0	0	0	0	0	0	0	0	0	0.020041	0	0	0	0
EscalH1.1G079000.1.v1.1	39.380184999999997	54.293582999999998	42.551651	38.715792999999998	53.380173999999997	52.995381999999999	51.707765000000002	82.103111999999996	97.835678000000001	115.19180900000001	117.145551	117.183391	141.83749499999999	140.708358	144.564189	131.42317199999999
EscalH1.4G146100.1.v1.1	25.550198000000002	22.430540000000001	25.798181	24.636043999999998	21.546924000000001	18.959083	21.359508000000002	15.880827	10.37734	5.1316309999999996	5.8889009999999997	6.39175	5.9357600000000001	5.9121670000000002	6.5692110000000001	2.2364510000000002
EscalH1.1G340400.1.v1.1	2.0951430000000002	2.536559	1.477983	1.6848749999999999	1.357116	2.4825750000000002	1.270262	1.3658669999999999	1.812465	1.3584290000000001	1.4834099999999999	1.719158	1.3553500000000001	1.6209089999999999	1.2980389999999999	1.4284760000000001
EscalH1.1G169100.1.v1.1	32.045746000000001	35.479652000000002	33.420534000000004	30.054922000000001	29.236909000000001	31.270565999999999	29.186556	24.290385000000001	21.874770000000002	18.870222999999999	18.968892	18.708762	17.824100999999999	17.769380000000002	17.841691000000001	15.844148000000001
EscalH1.3G140400.1.v1.1	0.24398400000000001	0	0	0	0	0.74408300000000005	0	0	0.73792400000000002	0.50158000000000003	0	0.251025	0.72013099999999997	0.25755	0	0
EscalH1.3G369100.1.v1.1	0	0.057557999999999998	0.036098999999999999	0.016653999999999999	0.033235000000000001	0.031477999999999999	0.039299000000000001	0.068326999999999999	0.0099830000000000006	0	0.019358	0.019605999999999998	0.038077	0.061239000000000002	0.017415	0.019720000000000001
EscalH1.4G399600.1.v1.1	0.021634	0.025099	0.052431999999999999	0.036399000000000001	0.024079	0.045756999999999999	0.021493000000000002	3.8457170000000001	4.7602739999999999	7.0719130000000003	6.6702300000000001	5.7428619999999997	3.0681940000000001	2.9775700000000001	2.8208329999999999	10.854072
EscalH1.3G458000.1.v1.1	0.40599200000000002	0.56225400000000003	0.39104699999999998	0.27284399999999998	0.31309399999999998	0.29899900000000001	0.121019	0.36121700000000001	0.204875	0.39626699999999998	0.15768399999999999	0.48793300000000001	0.39318900000000001	0.42146099999999997	0.32211400000000001	0.44916899999999998
EscalH1.2G145800.1.v1.1	0.074142	0.028648	0.029916999999999999	0.083142999999999995	0.027460999999999999	0.052227999999999997	0.073660000000000003	0.024410999999999999	0.049889000000000003	0.080950999999999995	0.120472	0.049237999999999997	0.095433000000000004	0	0.043545	0.098974000000000006
EscalH1.1G285700.1.v1.1	14.049242	13.599954	11.188931999999999	14.310724	13.803677	13.204542999999999	13.076305	10.225034000000001	9.7761250000000004	8.0736249999999998	9.0593970000000006	8.9099369999999993	7.8758480000000004	7.5544419999999999	7.6697480000000002	6.6631049999999998
EscalH1.6G067900.1.v1.1	3.208405	4.8265560000000001	4.676596	2.351067	3.2938679999999998	6.9142590000000004	2.4464570000000001	2.3968240000000001	2.1462110000000001	1.1344399999999999	1.522699	0.67180799999999996	0.830453	0.812778	0.92074500000000004	1.1995800000000001
EscalH1.5G180300.1.v1.1	0.14194300000000001	0.081226999999999994	0.25373899999999999	0	0.076939999999999995	0.148118	0.141066	0.14055000000000001	0	0.075994999999999993	0	0	0	0	0	0
EscalH1.4G394000.1.v1.1	0.109759	0.042486000000000003	0.044386000000000002	0.076964000000000005	0.040794999999999998	0.193633	0.072693999999999995	0.036124999999999997	0.110786	0.280393	0.107184	0.181836	0.31746799999999997	0.18909000000000001	0.209452	0.96891899999999997
EscalH1.2G401200.1.v1.1	1.9525129999999999	2.6271749999999998	3.0324460000000002	2.3489469999999999	2.3802400000000001	2.7037339999999999	2.0844230000000001	2.233835	2.1177890000000001	1.73787	2.4943840000000002	2.2125249999999999	1.459994	1.4521310000000001	1.124833	0.89451899999999995
EscalH1.2G155300.1.v1.1	21.007221000000001	20.570584	19.775193000000002	20.036376000000001	20.349270000000001	20.228997	19.861003	17.736353999999999	16.564575999999999	15.766984000000001	16.801677000000002	16.393170000000001	14.89664	15.554753	15.237515999999999	12.782318
EscalH1.5G293000.1.v1.1	2.3115380000000001	1.85629	1.5349079999999999	2.5427810000000002	2.7450299999999999	2.538141	2.6718519999999999	2.6560389999999998	2.2882579999999999	3.0609549999999999	2.8404660000000002	2.9647039999999998	4.461449	3.2648429999999999	4.2290479999999997	3.193533
EscalH1.1G443900.1.v1.1	33.242370999999999	31.838526999999999	32.831508999999997	33.935021999999996	30.263846000000001	25.646114000000001	29.085349000000001	25.950340000000001	27.552358000000002	23.613672000000001	27.337969999999999	24.654665999999999	22.239619999999999	20.549610999999999	22.619304	15.104127
EscalH1.4G450600.1.v1.1	0.18316099999999999	0.016670000000000001	0.12194099999999999	0.193104	0.016022999999999999	0	0.056981999999999998	0.12740299999999999	0.20263700000000001	0.18871399999999999	0.39248699999999997	0.52639000000000002	0.33166299999999999	0.25178899999999999	0.25255	0.25765700000000002
EscalH1.5G302200.1.v1.1	16.078474	20.032509000000001	17.567537999999999	17.191314999999999	21.271114000000001	20.929382	17.342572000000001	19.316329	19.956949999999999	22.554482	22.502254000000001	21.086736999999999	23.175383	24.239768999999999	24.346931000000001	23.219435000000001
EscalH1.4G121400.1.v1.1	6.4767669999999997	6.7596080000000001	6.8073309999999996	7.1881529999999998	6.7452750000000004	6.9417859999999996	6.3491020000000002	6.9348539999999996	6.1258229999999996	6.2079250000000004	7.2272030000000003	6.1007769999999999	4.5851199999999999	5.1337200000000003	4.4824719999999996	5.3828480000000001
EscalH1.5G136700.1.v1.1	15.126785999999999	9.0671429999999997	23.061816	14.236815	17.047516999999999	8.7212110000000003	16.599993000000001	14.832795000000001	12.106313999999999	8.2732749999999999	8.0752550000000003	7.5943399999999999	7.6003129999999999	7.1143359999999998	7.0512509999999997	4.9110339999999999
EscalH1.6G337100.1.v1.1	21.159863999999999	33.499015999999997	66.658128000000005	23.131001999999999	41.933627000000001	51.644025999999997	45.675699000000002	63.316339999999997	34.952181000000003	9.0743050000000007	7.2863199999999999	7.0205640000000002	10.144971999999999	9.6864139999999992	9.6749559999999999	30.195508
EscalH1.3G039900.1.v1.1	6.6699539999999997	3.0615250000000001	10.542559000000001	6.1675899999999997	7.0264439999999997	3.4749859999999999	5.6302820000000002	6.8006589999999996	5.3801199999999998	3.173629	3.2929249999999999	4.2594859999999999	3.439279	3.7797770000000002	3.2421340000000001	2.285879
EscalH1.6G097400.1.v1.1	61.411534000000003	68.896079	64.527972000000005	67.446015000000003	58.968268000000002	58.019452999999999	55.684316000000003	48.178516000000002	40.278292	40.174804000000002	36.734870000000001	31.256304	30.908249999999999	30.238724999999999	32.881385000000002	28.493694999999999
EscalH1.1G153100.1.v1.1	10.517246	7.6321389999999996	1.8042640000000001	11.167740999999999	8.4713220000000007	8.0937400000000004	8.0710200000000007	3.1062970000000001	4.9589489999999996	5.3787339999999997	5.6578609999999996	5.5839509999999999	5.4153000000000002	5.0216050000000001	4.9799829999999998	5.6619719999999996
EscalH1.3G353100.1.v1.1	0.55577299999999996	0.83019200000000004	0.85964799999999997	0.15421399999999999	0.57596700000000001	1.134571	1.2863610000000001	0	0.37387399999999998	0.19162299999999999	0.34975699999999998	0.38214700000000001	0	0	0.163269	0
EscalH1.6G324300.1.v1.1	26.786242000000001	21.962786999999999	26.690604	27.27778	25.378285999999999	20.78004	23.625782000000001	27.887135000000001	25.422315000000001	26.640205999999999	27.24286	22.814	22.237383999999999	24.405132999999999	23.722137	21.952141999999998
EscalH1.1G074600.1.v1.1	0.62529400000000002	0.68732099999999996	1.057323	0.36795	0.034617000000000002	0.32976800000000001	0	1.050319	1.1990989999999999	2.5190049999999999	1.6127640000000001	1.1549039999999999	0.24177499999999999	0.453565	0.49591600000000002	2.5088590000000002
EscalH1.2G168700.1.v1.1	26.245767000000001	21.653784999999999	31.137692000000001	25.586590999999999	24.129344	12.138059999999999	22.569413000000001	26.237867000000001	28.991011	35.395271999999999	33.452190999999999	30.354099000000001	13.95162	14.038320000000001	14.948426	7.879499
EscalH1.3G261800.1.v1.1	0	0.47215600000000002	0	0	0	0.42679899999999998	0	0	0	0	0	0	0	0.43939800000000001	0	0
EscalH1.4G014100.1.v1.1	0.061802999999999997	0.120966	0.51001099999999999	0.047107999999999997	0.115077	0.15260299999999999	0	0.37149799999999999	0.20643700000000001	0.022554000000000001	0	0.082246	0.199041	0	0.073061000000000001	0.041359
EscalH1.4G447300.1.v1.1	21.413307	19.611436000000001	20.506139999999998	23.15203	34.151384999999998	23.909700000000001	27.436505	26.505504999999999	32.838687999999998	37.902109000000003	34.703195000000001	33.699505000000002	39.255575999999998	37.631979000000001	34.370024000000001	40.106729000000001
EscalH1.6G374700.1.v1.1	21.968063000000001	25.952636999999999	23.237189000000001	21.638487999999999	23.205538000000001	23.486241	20.680647	18.349610999999999	16.132435999999998	13.036922000000001	14.630756	14.508421	13.989222	13.521034999999999	14.662611	8.3050879999999996
EscalH1.5G272500.1.v1.1	0	0	0.25965700000000003	0	0	0	0	0	0.22254399999999999	0	0	0	0.10817599999999999	0.115912	0.29230400000000001	0.113069
EscalH1.5G157500.1.v1.1	0.033874000000000001	0.117496	0.122629	0.142349	0.37452800000000003	0.32133	0.30289700000000003	3.749126	5.4351760000000002	9.173273	5.5350729999999997	5.9947109999999997	2.6864119999999998	3.4416220000000002	2.6867899999999998	6.2610279999999996
EscalH1.6G066800.1.v1.1	10.816189	12.428815	11.827114	10.939124	9.9341559999999998	10.828249	9.7098089999999999	8.5518059999999991	7.3578070000000002	7.0531249999999996	7.4025109999999996	7.3790290000000001	6.2713970000000003	5.9469029999999998	6.3462059999999996	3.9345810000000001
EscalH1.6G189300.1.v1.1	9.3537999999999997	16.520897000000001	13.142849	9.5684240000000003	7.836551	15.301152999999999	8.4241130000000002	19.238212999999998	18.847252999999998	19.910367000000001	19.144946000000001	19.222011999999999	19.743603	20.315987	19.306899000000001	26.068161
EscalH1.1G662200.1.v1.1	3.0147940000000002	3.914685	6.7881119999999999	3.7134179999999999	2.6123609999999999	3.2877839999999998	3.2295759999999998	3.7747350000000002	2.3345980000000002	0.58052899999999996	0.74748000000000003	0.64242600000000005	0.89262799999999998	0.95703300000000002	0.67343399999999998	0.660686
EscalH1.4G279200.1.v1.1	19.054499	35.600371000000003	30.125744999999998	18.709161999999999	24.433805	37.329658000000002	24.179760000000002	17.828530000000001	12.852397	10.073637	8.0313219999999994	9.6605480000000004	6.0491159999999997	6.0155729999999998	6.2890129999999997	8.9544069999999998
EscalH1.3G452900.1.v1.1	107.675657	142.29863800000001	118.540719	104.98568899999999	112.253103	132.31865099999999	107.195865	85.652822999999998	70.964828999999995	58.611401999999998	55.971167000000001	59.160539	43.351643000000003	45.683588999999998	47.03049	41.473483999999999
EscalH1.3G142100.1.v1.1	16.240563000000002	18.677489000000001	17.514648000000001	13.832675999999999	16.609513	16.154223999999999	14.667234000000001	12.339055999999999	9.7954120000000007	7.7443090000000003	8.1543609999999997	7.8464150000000004	7.6846639999999997	6.7298900000000001	7.4519250000000001	5.6515969999999998
EscalH1.6G258100.1.v1.1	14.489274999999999	17.621634	12.618774999999999	15.155941	21.354904999999999	17.667231000000001	15.852944000000001	15.575017000000001	16.383751	18.052709	17.445603999999999	16.793154999999999	19.430544000000001	19.130084	19.360111	20.051838
EscalH1.5G231600.1.v1.1	2.0389210000000002	2.5796070000000002	1.4603409999999999	1.7799750000000001	4.2876839999999996	5.0712960000000002	3.9447570000000001	3.341558	3.0597949999999998	2.3119519999999998	2.8493750000000002	2.6743990000000002	6.5034090000000004	6.5552219999999997	6.3110390000000001	4.1926880000000004
EscalH1.1G342100.1.v1.1	30.966021000000001	32.788609000000001	41.422328999999998	31.178916999999998	26.605070999999999	28.257118999999999	27.173185	18.750226999999999	15.309799	5.8930959999999999	8.0708760000000002	6.7929930000000001	6.0362679999999997	5.7047299999999996	7.2545450000000002	2.9294549999999999
EscalH1.4G457800.1.v1.1	0	0	0	0	0	0.024258999999999999	0	0	0	0	0	0	0	0	0.020213999999999999	0.068888000000000005
EscalH1.2G025900.1.v1.1	0	0	0	0	0	0.038983999999999998	0	0	0.038207999999999999	0	0.017982999999999999	0.018305999999999999	0	0	0.016219000000000001	0
EscalH1.4G144200.1.v1.1	0.032379999999999999	0.056434999999999999	0	0	0.036145999999999998	0	0.048252000000000003	0.20779500000000001	0.24512600000000001	0.47901899999999997	0.23728199999999999	0.36987900000000001	1.8255300000000001	2.124501	2.0674269999999999	5.6242419999999997
EscalH1.6G317300.1.v1.1	0.034657	0.020128	0.063089000000000006	0.087493000000000001	0.057994999999999998	0.055041	0.051645000000000003	0.034217999999999998	0.017491	0	0	0.034438000000000003	0.050111000000000003	0.053726000000000003	0.015261	0.190439
EscalH1.1G604500.1.v1.1	17.178429000000001	18.158806999999999	14.121138	18.013164	15.482970999999999	17.531067	15.453995000000001	14.436519000000001	15.591659999999999	14.86289	15.271633	15.960079	14.913099000000001	14.949004	13.445831999999999	12.372157
EscalH1.2G442900.1.v1.1	78.566792000000007	70.944171999999995	74.041245000000004	81.230238999999997	70.45411	67.158691000000005	69.303179999999998	59.199984999999998	53.371727999999997	44.465808000000003	50.192109000000002	44.599015000000001	47.056596999999996	48.846944000000001	43.757993999999997	35.861429000000001
EscalH1.6G308100.1.v1.1	0.65187600000000001	0.60318000000000005	0.472188	0.65751999999999999	0.75731099999999996	0.82478899999999999	0.52995099999999995	0.54752400000000001	0.49344700000000002	0.24827399999999999	0.31712299999999999	0.48832799999999998	0.44121100000000002	0.50675099999999995	0.25851299999999999	0.130826
EscalH1.2G152100.1.v1.1	3.0006339999999998	2.9844249999999999	2.7663769999999999	2.9820440000000001	3.40544	2.9556070000000001	3.2425850000000001	2.317806	2.1246619999999998	2.0099719999999999	1.930688	2.0928550000000001	1.946509	1.8844099999999999	1.9300790000000001	2.0217550000000002
EscalH1.4G061700.1.v1.1	23.942703000000002	26.806781999999998	20.755946999999999	25.804708999999999	25.063189000000001	29.386282999999999	24.481652	24.178152000000001	23.855893999999999	23.583780000000001	24.45617	25.153103000000002	23.958213000000001	23.700142	22.432179000000001	22.770654
EscalH1.5G182000.1.v1.1	0.11164	0	0	0.097053	0.12034599999999999	0	0	0.116025	0.10891099999999999	0	0.119909	0.129275	0	0	0	0.12059400000000001
EscalH1.2G261300.1.v1.1	34.860495	38.165590000000002	36.263170000000002	36.336753999999999	41.042341	39.927213999999999	39.440175000000004	38.733828000000003	39.209349000000003	41.181336000000002	41.720098999999998	40.902230000000003	40.043644	39.389721999999999	40.523909000000003	35.887515
EscalH1.5G341900.1.v1.1	0.033149999999999999	0.051430999999999998	0.013439	0.074426000000000006	0.111328	0.093757999999999994	0.010977000000000001	0.076345999999999997	0.055854000000000001	0.109221	0.118921	0.12399499999999999	0.18085200000000001	0.12549299999999999	0.21419199999999999	0.066122
EscalH1.2G277100.1.v1.1	42.216821000000003	30.493879	31.82949	39.394195000000003	48.282803000000001	31.343093	41.927334999999999	40.669327000000003	39.538479000000002	44.287846000000002	45.207177000000001	44.089969000000004	52.240507000000001	51.390521	52.395674	48.928885999999999
EscalH1.2G028400.1.v1.1	3.1182189999999999	3.1161750000000001	3.6887880000000002	2.9850240000000001	3.7360699999999998	2.7618209999999999	3.501652	2.7398889999999998	1.9421310000000001	1.3574600000000001	1.838551	1.6603889999999999	1.4690110000000001	1.557323	1.534052	1.132827
EscalH1.3G035200.1.v1.1	5.8128390000000003	3.6797330000000001	2.9203169999999998	5.9397770000000003	4.5572869999999996	3.4993210000000001	4.0709280000000003	6.4305640000000004	9.3203069999999997	10.554195	12.279336000000001	10.00332	4.8879760000000001	4.7298270000000002	5.2928959999999998	5.5391019999999997
EscalH1.3G012200.1.v1.1	0.156194	0.049522999999999998	0.034500999999999997	0.071725999999999998	0	0	0.014106	0.47659200000000002	0.42997800000000003	0.65408200000000005	0.93002499999999999	0.98664600000000002	0.65658899999999998	0.85062599999999999	0.800257	0.240955
EscalH1.1G216000.1.v1.1	10.963461000000001	7.7610260000000002	7.802257	10.0974	18.020246	12.562269000000001	15.46189	36.337547000000001	47.230989999999998	56.714941000000003	58.166815999999997	61.506048	78.109228000000002	79.265776000000002	79.385707999999994	79.687223000000003
EscalH1.3G371000.1.v1.1	0	0	0	0	0	0	0	0	0	0	0	0.16550899999999999	0.316473	0.16959399999999999	0.28345399999999998	0
EscalH1.1G171000.1.v1.1	61.499631999999998	70.243268999999998	57.571306	60.225110000000001	64.274457999999996	69.878229000000005	61.998114000000001	60.194696999999998	62.976990000000001	58.179703000000003	64.328952000000001	65.162561999999994	61.404350000000001	59.362687000000001	60.190148000000001	52.349611000000003
EscalH1.1G567400.1.v1.1	7.2434700000000003	8.1842269999999999	6.8568119999999997	7.1807610000000004	8.6005959999999995	10.135724	8.3616050000000008	8.8702430000000003	8.7089990000000004	10.017315999999999	8.9854690000000002	9.3725480000000001	10.998557	10.343988	9.9157039999999999	13.878894000000001
EscalH1.2G121200.1.v1.1	3.3899919999999999	26.190099	0	2.04481	5.7736289999999997	21.745255	3.7804440000000001	0	0	0	0	0	0	0	0	0.068945999999999993
EscalH1.5G329800.1.v1.1	0.69867900000000005	0	0.26916800000000002	0.77430299999999996	0	0	0.23071	0	0.469723	0.47914699999999999	0.43814799999999998	0.23983399999999999	0	0	0	0.240872
EscalH1.2G337500.1.v1.1	0.15235399999999999	1.1637139999999999	0.55219099999999999	0.128082	0.64129199999999997	1.0929770000000001	0.30273699999999998	0.270955	0.430558	0.066375000000000003	0.029662999999999998	0.121652	0.058900000000000001	0.18942000000000001	0.18795300000000001	0.030557999999999998
EscalH1.2G501600.1.v1.1	29.270088000000001	38.185828999999998	17.968848999999999	27.895513999999999	70.469407000000004	74.441513999999998	54.333103999999999	41.60183	46.095740999999997	58.601852999999998	55.601280000000003	51.777768999999999	59.658422000000002	57.502339999999997	60.092519000000003	69.389353999999997
EscalH1.2G223900.1.v1.1	22.206821000000001	24.451412000000001	21.738364000000001	23.781945	25.628011000000001	24.66732	24.572958	22.182282000000001	22.581500999999999	27.475686	22.578945000000001	23.115603	26.041134	23.821912999999999	25.069590000000002	35.402456999999998
EscalH1.1G077300.1.v1.1	168.72721899999999	132.86069599999999	125.721577	173.352147	126.52181899999999	128.401275	142.263766	103.582866	88.545136999999997	74.007025999999996	74.128665999999996	81.874784000000005	68.221731000000005	73.662460999999993	75.569209000000001	48.242379
EscalH1.6G327600.1.v1.1	0.20901400000000001	0.403418	0.076370999999999994	0.194219	0.14080200000000001	0.43307400000000001	0.23869399999999999	0.11315500000000001	0.127887	0.126999	0.101442	0.10503899999999999	0.060361999999999999	0.045837000000000003	0.027651999999999999	0.031301000000000002
EscalH1.5G113800.1.v1.1	6.224818	6.6244389999999997	2.0927730000000002	6.6214510000000004	13.197165	13.60913	12.114242000000001	14.914996	17.827961999999999	25.207740000000001	25.119774	24.226488	48.053576	43.461109	47.765121000000001	62.560893
EscalH1.1G061100.1.v1.1	40.052238000000003	47.422994000000003	43.389256000000003	38.249986	41.689759000000002	45.519888999999999	38.882454000000003	46.380606	47.123060000000002	51.168284	48.141553000000002	48.598548000000001	55.479210000000002	52.399776000000003	54.950132000000004	47.151350999999998
EscalH1.4G401400.1.v1.1	0.042653999999999997	0.052091999999999999	0.172704	0.087830000000000005	0.015585	0	0.061568999999999999	0.021142000000000001	0.028719999999999999	0	0.041162999999999998	0.013728000000000001	0.22406000000000001	0.078622999999999998	0.139186	0.11516999999999999
EscalH1.4G282300.1.v1.1	0	0	0	0	0	0	0	0	0	0	0	0	0	0	0	0
EscalH1.2G082700.1.v1.1	6.3696640000000002	8.1967529999999993	6.2258259999999996	5.6238619999999999	6.7663900000000003	7.2892049999999999	6.0747879999999999	5.6480649999999999	5.5575060000000001	5.1837039999999996	5.1740430000000002	6.5466540000000002	5.7146160000000004	5.4062659999999996	5.4360850000000003	4.7686419999999998
EscalH1.6G257200.1.v1.1	10.024818	15.072853	11.158215999999999	9.9428929999999998	10.858101	10.309842	12.203004999999999	7.9413229999999997	5.4966179999999998	3.1554570000000002	3.74532	3.558548	3.8937089999999999	3.9170400000000001	3.9174039999999999	2.028146
EscalH1.1G597900.1.v1.1	0	0	0	0	0	0	0	0	0	0	0	0	0	0	0	0
EscalH1.6G172200.1.v1.1	1.0441149999999999	2.074751	1.4497359999999999	1.1825639999999999	1.0830249999999999	1.388558	1.254864	0.96664399999999995	0.63277899999999998	0.80927499999999997	0.359126	0.71779000000000004	0.51919899999999997	0.33448699999999998	0.45237899999999998	0.37584299999999998
EscalH1.3G233200.1.v1.1	3.5440610000000001	2.9053840000000002	3.9331109999999998	3.607037	3.326775	3.2169539999999999	3.000896	2.2773599999999998	2.2208359999999998	1.6320650000000001	2.0474130000000001	1.368357	1.6261300000000001	1.5226010000000001	1.6021920000000001	1.103313
EscalH1.4G413500.1.v1.1	11.851965999999999	19.136144999999999	9.7336849999999995	10.655295000000001	14.115109	19.210823999999999	11.627943999999999	10.178464	9.3956619999999997	7.6338200000000001	11.080199	11.036714	8.4297079999999998	7.9518420000000001	8.4544739999999994	3.6066940000000001
EscalH1.3G131900.1.v1.1	223.419792	196.672663	250.452786	228.08855	203.25653700000001	185.63586000000001	209.77909099999999	202.55714499999999	180.18611000000001	170.06653499999999	167.86086900000001	153.81676300000001	157.54463999999999	156.12016600000001	162.95253	117.792024
EscalH1.1G331900.1.v1.1	58.078356999999997	54.607663000000002	45.215527000000002	57.449491000000002	62.254846999999998	51.086136000000003	54.182743000000002	36.616250000000001	34.687297000000001	33.627006999999999	32.845306999999998	33.130175000000001	30.774798000000001	31.392136000000001	30.309875999999999	24.494426000000001
EscalH1.5G267700.1.v1.1	0	0	0	0	0	0	0	0.073351	0.14980199999999999	0	0.036061999999999997	0	0	0	0.065412999999999999	0
EscalH1.2G002800.1.v1.1	1.2693140000000001	0.71432600000000002	0.54434400000000005	0.64497300000000002	0.97927799999999998	0.64474900000000002	0.70516299999999998	0.59519900000000003	0.71064300000000002	0.62686600000000003	0.752525	0.28241100000000002	0.48733599999999999	0.23624000000000001	0.14149800000000001	0.141676
EscalH1.4G029400.1.v1.1	211.09945400000001	137.87940900000001	141.24783199999999	230.265153	237.43662699999999	144.30449300000001	265.06011599999999	168.18927400000001	186.53466700000001	185.88910000000001	200.341509	216.32060100000001	255.880585	270.96118899999999	270.46508499999999	282.397851
EscalH1.2G101600.1.v1.1	101.77135	95.207915	88.095517000000001	97.511156	90.272133999999994	92.067385000000002	91.822502	71.434449000000001	64.675757000000004	45.634759000000003	54.615915999999999	59.477612000000001	54.501313000000003	55.539251	56.433799	36.535054000000002
EscalH1.1G014700.1.v1.1	0.38167299999999998	0.19567100000000001	0.40822000000000003	0.391822	0.37340200000000001	0.17838100000000001	0.29496	0.293493	0.256801	0.045955999999999997	0.164633	0.042499000000000002	0.205427	0.26423400000000002	0.112163	0.042674999999999998
EscalH1.1G281500.1.v1.1	14.397902999999999	16.227376	15.5573	14.034756	13.047981	14.745759	11.711255	16.257532000000001	17.135999000000002	17.647637	20.194030000000001	17.554887999999998	15.837514000000001	16.864128000000001	17.189927000000001	12.774919000000001
EscalH1.1G228000.1.v1.1	16.003197	13.868518	20.593786000000001	15.072556000000001	9.5946610000000003	8.7351390000000002	8.939406	9.2454020000000003	8.8972300000000004	9.4241709999999994	9.2772120000000005	8.9020550000000007	4.3157329999999998	4.2536120000000004	4.3356279999999998	3.7690049999999999
EscalH1.2G278200.1.v1.1	1.123831	0.83765599999999996	5.3989060000000002	1.2035720000000001	0.73986399999999997	1.0668169999999999	0.900972	7.5310180000000004	6.2989160000000002	6.055809	5.0265519999999997	4.8759870000000003	3.7957350000000001	3.3268550000000001	2.9958230000000001	3.017579
EscalH1.2G431100.1.v1.1	36.449576	43.031087999999997	26.065702999999999	35.155751000000002	33.612589999999997	47.342322000000003	37.310319999999997	31.030709000000002	33.027034	37.471142	31.679065999999999	34.007213999999998	35.936993999999999	35.226866999999999	33.012915	66.892075000000006
EscalH1.4G150200.1.v1.1	0.049676999999999999	0.076953999999999995	0	0.027871	0	0.035071999999999999	0.032901	0	0	0	0	0.016449999999999999	0	0	0	0.016539999999999999
EscalH1.5G092400.1.v1.1	248.06580099999999	220.97278	240.42332099999999	258.679059	259.31236100000001	222.84322900000001	262.41143599999998	203.60807	187.884693	182.127859	188.73988700000001	175.310394	209.658072	197.65573699999999	208.17025699999999	213.31175999999999
EscalH1.4G037600.1.v1.1	1.328057	0.092897999999999994	0	1.284708	0.53213999999999995	0	0.39986699999999997	2.0289540000000001	3.9804270000000002	3.4484340000000002	3.0873020000000002	3.8688570000000002	4.0375639999999997	4.3445499999999999	3.6211600000000002	0.20236100000000001
EscalH1.1G571000.1.v1.1	19.670755	17.325343	20.440577000000001	21.181128000000001	22.314782999999998	16.518996999999999	20.431516999999999	16.091283000000001	13.48034	8.8654329999999995	12.057688000000001	10.839285	8.3133610000000004	8.6227499999999999	8.4935659999999995	3.808624
EscalH1.3G367400.1.v1.1	5.6555220000000004	8.5164849999999994	4.7973970000000001	5.0190700000000001	6.1141819999999996	8.0360220000000009	5.1322109999999999	3.6758380000000002	3.3816980000000001	2.322946	2.9900060000000002	3.0707330000000002	2.3800940000000002	2.59937	2.6094379999999999	1.4652639999999999
EscalH1.2G521200.1.v1.1	21.787030999999999	17.180795	14.76604	22.042456000000001	17.480083	17.677682999999998	15.475135	16.332912	19.533370000000001	24.931422000000001	23.155994	23.132895000000001	18.830044000000001	19.373529999999999	18.617158	19.264043000000001
EscalH1.1G167400.1.v1.1	21.266691999999999	23.469369	19.029551000000001	21.640885000000001	20.674189999999999	22.721195000000002	18.42191	18.794281000000002	18.617042999999999	18.677153000000001	19.678827999999999	18.82403	17.304866000000001	17.038181999999999	17.084935999999999	17.795631
EscalH1.2G191500.1.v1.1	1.2449749999999999	0.78379500000000002	2.6188609999999999	0.97862199999999999	1.952243	1.0288600000000001	1.8015639999999999	2.245816	0.90145299999999995	0.295205	0.79110400000000003	0.70153600000000005	0.75805699999999998	0.75661500000000004	0.57229600000000003	0.59653500000000004
EscalH1.6G307200.1.v1.1	1.2963199999999999	0.92458499999999999	0.48322199999999998	0.92984	0.78988999999999998	0.98322600000000004	0.84872300000000001	6.543666	9.0246580000000005	12.323568	12.770707	11.268658	5.491206	4.9602149999999998	5.2667460000000004	4.0750780000000004
EscalH1.5G315100.1.v1.1	2218.1374519999999	1992.8388420000001	2506.8470600000001	2257.7078849999998	2188.5133249999999	1998.773649	2210.711628	1880.772336	1629.517002	1201.4040299999999	1430.984735	1374.370862	1227.0542399999999	1142.980141	1259.317305	783.871441
EscalH1.5G332100.1.v1.1	225.625901	219.351257	255.15509900000001	227.62022400000001	229.972149	198.732305	225.36817300000001	152.20631800000001	118.63858	96.295185000000004	88.971046999999999	87.876467000000005	77.816972000000007	77.630135999999993	79.414777999999998	81.792525999999995
EscalH1.1G241600.1.v1.1	46.300527000000002	61.541375000000002	41.323086000000004	42.519928999999998	58.500157000000002	65.965819999999994	53.983494999999998	64.097296	69.197542999999996	61.133496000000001	71.015718000000007	73.985344999999995	104.088005	101.43491299999999	104.457185	33.660317999999997
EscalH1.5G310000.1.v1.1	6.440715	7.2728799999999998	8.6748750000000001	6.7969119999999998	10.396991	7.6435870000000001	8.7305980000000005	12.300822999999999	13.163441000000001	15.092892000000001	15.196598	15.739608	20.297664000000001	19.788833	18.327359000000001	21.770447000000001
EscalH1.4G392800.1.v1.1	4.6257659999999996	4.3669279999999997	3.4972919999999998	4.9223780000000001	5.7238740000000004	9.6477280000000007	5.910749	10.470648000000001	13.114542	18.61448	14.353051000000001	15.255554999999999	25.482462000000002	23.945255	25.422276	39.660760000000003
EscalH1.2G016400.1.v1.1	0.115567	0.057543999999999998	0.34070499999999998	0.083363999999999994	0.12898499999999999	0.122388	0.032802999999999999	0.16300000000000001	0.34994999999999998	0.32560499999999998	0.51615200000000006	0.21321100000000001	0.047735	0.051179000000000002	0.043618999999999998	0.065962999999999994
EscalH1.2G287900.1.v1.1	0.60875800000000002	0.030665000000000001	0	0.35612300000000002	0.20567099999999999	0.027954	0	0.052290999999999997	0.133572	0.057754	0.077377000000000001	0.079144999999999993	0.230043	0.27401599999999998	0.23319200000000001	0
EscalH1.3G002300.1.v1.1	1.499007	1.1562950000000001	0.94298099999999996	1.4963900000000001	0.65698599999999996	0.889374	0.71362999999999999	1.2034130000000001	1.544457	2.0401560000000001	1.003047	1.434185	1.1773100000000001	0.64721200000000001	1.128306	1.1590229999999999
EscalH1.6G099100.1.v1.1	0.479433	0	0	0.379079	0.016233000000000001	0.015394	0.10102999999999999	0.043027000000000003	0.029329000000000001	0.047794999999999997	0.056805000000000001	0.043269000000000002	0	0.015007	0.012794	0
EscalH1.1G636500.1.v1.1	0	0	0	0	0	0	0	0	0	0	0	0	0	0	0	0
EscalH1.1G080200.1.v1.1	27.229704999999999	28.652034	26.065542000000001	25.298439999999999	25.404084999999998	27.440383000000001	24.984093999999999	24.015947000000001	21.084361999999999	18.751594000000001	18.456527000000001	19.558630000000001	19.341092	19.392398	19.127946000000001	21.061648000000002
EscalH1.5G062900.1.v1.1	17.197842000000001	17.982697999999999	14.300182	17.147233	15.197362	17.272206000000001	14.791155	15.602218000000001	15.592408000000001	17.576025999999999	18.390228	17.274149000000001	17.042912000000001	17.301082000000001	17.545303000000001	15.970378999999999
EscalH1.6G343500.1.v1.1	0.234845	0.17339599999999999	0.23286299999999999	0.17960499999999999	0.38025199999999998	0.20321700000000001	0.10605100000000001	0.16867099999999999	0.193941	0.14006199999999999	0.041665000000000001	0	0.041193	0.066242999999999996	0	0.021354999999999999
EscalH1.3G397900.1.v1.1	34.335526000000002	33.268746	37.826210000000003	31.643803999999999	39.266168999999998	32.335678000000001	36.196055000000001	30.850231000000001	25.214708000000002	19.113510999999999	21.577970000000001	20.189525	28.268729	30.559550000000002	28.968202000000002	14.668138000000001
EscalH1.6G339400.1.v1.1	10.735810000000001	12.527384	12.226364999999999	10.118769	12.420522999999999	10.8972	10.751219000000001	8.7499409999999997	7.946574	6.3191649999999999	7.1512929999999999	6.3828110000000002	7.3864710000000002	7.0577449999999997	6.5921219999999998	5.5588769999999998
EscalH1.1G197900.1.v1.1	0	0.064613000000000004	0.269368	0.094359999999999999	0	0	0	0.16689899999999999	0.22698099999999999	0	0.65256999999999998	0.62274499999999999	0.764768	0.35127900000000001	0.79362299999999997	0.113619
EscalH1.4G342700.1.v1.1	23.832239999999999	30.431187999999999	24.702607	21.935862	24.314655999999999	27.549278999999999	22.934699999999999	23.952998999999998	22.900853999999999	20.450092999999999	21.575923	23.186119999999999	24.374603	24.886519	24.000285999999999	19.364481000000001
EscalH1.1G196800.1.v1.1	0.14304600000000001	0.081846000000000002	0.085221000000000005	0.17983399999999999	0.077516000000000002	0.22387099999999999	0.14216300000000001	0.28329300000000002	0.14434900000000001	0.15313599999999999	0.068905999999999995	0	0.209095	0.074688000000000004	0.50504499999999997	0
EscalH1.2G206700.1.v1.1	209.70003299999999	217.84548100000001	219.722959	218.89662000000001	188.27382600000001	230.712029	202.112967	217.05934600000001	218.14132900000001	234.299869	220.59970899999999	209.16728900000001	193.843965	198.74038999999999	195.571607	206.101733
EscalH1.3G396800.1.v1.1	9.8682169999999996	13.255276	21.816132	9.4678430000000002	16.19706	10.133474	12.914597000000001	16.478528000000001	12.874309999999999	9.4488289999999999	8.032978	8.566414	8.8681239999999999	9.1894679999999997	8.824211	8.7986450000000005
EscalH1.2G036000.1.v1.1	124.95196300000001	120.70903800000001	127.88146999999999	122.900763	120.864492	116.70509300000001	116.302699	81.092870000000005	69.257441999999998	55.166573999999997	58.179214000000002	56.773957000000003	52.622466000000003	50.770961	51.336621999999998	35.211531999999998
EscalH1.4G006300.1.v1.1	0.17896300000000001	0.051895999999999998	0	0.22581499999999999	0.049777000000000002	0.11826399999999999	0	0.15465300000000001	0.22579299999999999	0.26894200000000001	0.26187300000000002	0.37853900000000001	0.086343000000000003	0.023141999999999999	0.059117999999999997	0.55955500000000002
EscalH1.5G068000.1.v1.1	24.543306999999999	23.53734	24.970365000000001	23.526644000000001	22.448599000000002	23.30002	21.641157	17.505789	14.745621	11.422739	12.139771	11.567197999999999	11.125067	10.956388	10.586982000000001	10.357875999999999
EscalH1.2G365600.1.v1.1	32.776888	36.107219999999998	27.930278999999999	33.411732000000001	35.517014000000003	40.202303999999998	34.169687000000003	34.779446999999998	35.677472000000002	39.889403000000001	36.052689999999998	36.057312000000003	35.41939	32.368273000000002	37.294243000000002	41.092500999999999
EscalH1.1G083700.1.v1.1	3.6215929999999998	5.4550989999999997	3.408785	3.609308	3.715452	4.657222	3.34267	3.2181310000000001	2.8920629999999998	2.301212	2.8305720000000001	2.842457	2.6565970000000001	2.5011420000000002	2.5489809999999999	1.875904
EscalH1.6G123000.1.v1.1	1.501172	1.2805800000000001	1.915286	1.4193979999999999	1.205973	0.96273600000000004	1.4351970000000001	1.180212	1.25579	1.094468	0.98235600000000001	1.176717	0.88037600000000005	0.885992	1.0104690000000001	0.46387200000000001
EscalH1.4G030800.1.v1.1	52.937341000000004	59.693713000000002	43.119562000000002	51.467637000000003	46.322687000000002	59.922688999999998	45.003616000000001	33.298487999999999	34.278427000000001	28.210401999999998	35.126582999999997	32.468156	31.538703000000002	31.146407	32.121293000000001	8.8949829999999999
EscalH1.1G003800.1.v1.1	1.338457	3.099885	1.1768110000000001	1.358776	1.430596	3.015574	1.2940769999999999	0.79025900000000004	0.97309500000000004	2.1251769999999999	0.65454199999999996	0.84153299999999998	0.75941499999999995	0.78955500000000001	1.010087	3.9072909999999998
EscalH1.4G285100.1.v1.1	1.468059	1.515695	2.494164	1.6370690000000001	1.5846439999999999	1.444788	1.8941699999999999	2.1147459999999998	1.8345860000000001	1.099054	1.773393	1.486567	1.5718319999999999	1.863715	1.6377219999999999	0.88179700000000005
EscalH1.4G280000.1.v1.1	16.441794999999999	20.468506999999999	16.466514	15.431855000000001	17.250879999999999	20.662199999999999	15.342745000000001	18.528547	19.145743	20.325330999999998	20.212707999999999	20.430420000000002	22.136272000000002	20.753632	20.798866	12.876086000000001
EscalH1.5G178100.1.v1.1	0	0	0	0	0	0	0	0	0	0	0	0	0	0	0	0
EscalH1.4G193300.1.v1.1	8.6958389999999994	8.8803099999999997	19.507549999999998	10.240971	12.454992000000001	7.0082139999999997	10.580094000000001	9.6381589999999999	7.089696	4.0631649999999997	3.2635719999999999	3.5599120000000002	4.0009220000000001	4.728612	4.2073169999999998	0.409358
EscalH1.2G286800.1.v1.1	62.620310000000003	64.045700999999994	65.522011000000006	73.317625000000007	54.200485	60.652859999999997	60.778613999999997	56.290489000000001	51.471789000000001	38.039516999999996	44.140352	46.894266999999999	38.562899999999999	39.177174999999998	42.922277000000001	29.430828000000002
EscalH1.6G319000.1.v1.1	22.283477000000001	0.62028899999999998	0.94483099999999998	18.615079000000001	3.9269599999999998	1.464507	4.751112	17.197704000000002	23.358998	25.790202000000001	32.977538000000003	31.077233	16.743503	18.641138000000002	18.863181999999998	3.3455460000000001
EscalH1.3G346700.1.v1.1	33.970851000000003	46.212319999999998	40.939563999999997	35.016402999999997	34.456845000000001	43.486293000000003	35.606261000000003	40.166179999999997	37.715555000000002	32.317999	34.770840999999997	37.272376999999999	37.250728000000002	35.401395999999998	36.346196999999997	29.339462000000001
EscalH1.1G657700.1.v1.1	47.579594	42.852702000000001	43.642297999999997	47.919181999999999	50.345174999999998	44.645043999999999	47.018712000000001	41.159644	40.914954000000002	37.453043000000001	39.371355000000001	37.003450000000001	42.272933000000002	36.844808	38.834524999999999	36.318933000000001
EscalH1.4G169700.1.v1.1	2.8833299999999999	5.1596580000000003	8.9979320000000005	2.3912650000000002	2.5904530000000001	4.8528209999999996	2.0520900000000002	13.729810000000001	15.497450000000001	16.289871000000002	16.456800000000001	16.498898000000001	15.529494	15.094533	15.545377	8.182931
EscalH1.1G146700.1.v1.1	29.069941	30.383140000000001	26.889592	29.784074	29.406765	28.561667	27.943166999999999	29.512647000000001	31.502445000000002	41.422935000000003	36.225890999999997	33.774253000000002	34.052869000000001	32.965685999999998	33.665945999999998	41.803876000000002
EscalH1.4G028200.1.v1.1	15.701905999999999	16.211176999999999	14.603586999999999	16.432645999999998	13.949866	16.344567000000001	13.702628000000001	11.775382	10.598652	8.9678430000000002	10.440391999999999	9.5698849999999993	8.9374900000000004	9.2662150000000008	8.9929880000000004	6.205362
EscalH1.3G411800.1.v1.1	6.6968379999999996	11.6907	9.8939409999999999	6.6705370000000004	8.1967239999999997	11.751526999999999	7.5342390000000004	8.7433630000000004	8.2191189999999992	8.7316439999999993	8.3567389999999993	8.7386219999999994	6.5699319999999997	6.8413209999999998	6.3489459999999998	9.5918679999999998
EscalH1.1G204400.1.v1.1	38.712553	36.773172000000002	41.732176000000003	36.970675999999997	41.500591	36.239814000000003	39.808228999999997	27.211774999999999	21.376441	14.201340999999999	15.240868000000001	16.541862999999999	16.515042000000001	16.814176	16.437877	10.334149
EscalH1.2G308500.1.v1.1	0.87631099999999995	0	0.61061299999999996	0.58377999999999997	1.0931869999999999	0.53724300000000003	0	0.52226899999999998	0.35363899999999998	0.54471599999999998	0.496776	0.18071100000000001	0.34545199999999998	0.370365	0.46356399999999998	0
EscalH1.3G288600.1.v1.1	13.532045999999999	14.384100999999999	16.312968000000001	14.540925	16.694379999999999	14.846403	14.567894000000001	12.733428	13.004343	10.311940999999999	11.857742	11.903853	12.984893	12.907162	12.482334	10.851025999999999
EscalH1.6G314600.1.v1.1	0.10817	0	0.23594300000000001	0.109197	0.120393	0.045756999999999999	0.085972000000000007	0.064094999999999999	0.043672000000000002	0.023651999999999999	0.021107999999999998	0	0.020872000000000002	0	0.019057000000000001	0
EscalH1.5G095000.1.v1.1	6.1221579999999998	5.9668720000000004	7.3169550000000001	5.9948129999999997	7.5387170000000001	7.5096299999999996	7.8017399999999997	7.8444029999999998	7.9633649999999996	8.2191320000000001	7.5978729999999999	7.6972269999999998	9.4334670000000003	10.641042000000001	10.499628	9.8349150000000005
EscalH1.5G090100.1.v1.1	9.8915070000000007	13.716495999999999	10.624003999999999	11.918564	10.361611999999999	9.1666749999999997	10.328637000000001	7.4974319999999999	8.2762419999999999	8.6103970000000007	7.7374660000000004	5.4956420000000001	5.7244659999999996	5.0297749999999999	6.4629799999999999	5.8940400000000004
EscalH1.4G153700.1.v1.1	13.159558000000001	12.670218999999999	10.420871999999999	12.623538999999999	14.537108999999999	14.800685	15.297304	11.653346000000001	11.536173	11.637465000000001	11.666304	11.233083000000001	14.126892	13.324614	12.995906	12.849425
EscalH1.2G398600.1.v1.1	98.011465000000001	67.477046000000001	91.465153000000001	98.377922999999996	78.134923000000001	59.510302000000003	76.691822999999999	125.46491899999999	153.30383499999999	172.132384	178.56916200000001	172.78319300000001	127.20638	129.86874399999999	129.40792500000001	135.85755800000001
EscalH1.6G152500.1.v1.1	0.116574	0.21185999999999999	2.6802890000000001	0.051193000000000002	0.045183000000000001	0	0.040300000000000002	1.4020300000000001	0.79842000000000002	0.044374999999999998	0.178171	0.100873	0.078252000000000002	0.041946999999999998	0.053595999999999998	0.16225000000000001
EscalH1.3G248500.1.v1.1	6.7024559999999997	6.4699780000000002	5.3411989999999996	7.6049920000000002	6.1369800000000003	6.394279	5.979552	4.8474199999999996	4.5614600000000003	5.161009	3.7034790000000002	3.9508030000000001	3.3692479999999998	3.8620589999999999	3.3942519999999998	7.25854
EscalH1.1G222900.1.v1.1	27.774197000000001	30.970372999999999	23.615494000000002	30.026624000000002	29.90654	30.161728	27.900782	23.744133000000001	25.294205000000002	26.238949000000002	26.002901999999999	26.989773	24.812823999999999	23.635290999999999	25.088097999999999	23.997838000000002
EscalH1.6G277500.1.v1.1	40.111417000000003	38.916158000000003	37.589967999999999	39.303044999999997	36.321561000000003	38.998033	35.573639999999997	29.024892000000001	24.752893	23.474181000000002	22.703526	21.655954000000001	20.896965000000002	21.148009999999999	21.163236999999999	21.710443999999999
EscalH1.2G144400.1.v1.1	0	0	0	0	0	0	0	0	0	0	0	0	0	0	0	0
EscalH1.5G330400.1.v1.1	0.93822399999999995	1.2096990000000001	1.282162	1.0555270000000001	0.89297499999999996	0.96668500000000002	0.99605399999999999	0.86226700000000001	0.91813999999999996	0.82727600000000001	0.71563200000000005	1.0496970000000001	0.59252300000000002	0.66486800000000001	0.67464199999999996	0.732321
EscalH1.3G286300.1.v1.1	0	0	0	0	0	0	0	0	0	0	0	0	0	0	0	0
EscalH1.5G104700.1.v1.1	10.974121	11.332293	8.119211	10.974405000000001	13.80979	11.592003	11.90222	10.180714999999999	11.732625000000001	9.7976670000000006	13.581873	13.467654	16.170582	16.318731	16.248253999999999	7.8946420000000002
EscalH1.1G546700.1.v1.1	0.155334	0.205925	0.026884999999999999	0.149335	0.098763000000000004	0.11731900000000001	0.19841300000000001	0.21915399999999999	0.26877400000000001	0.29105500000000001	0.12989000000000001	0.088345999999999994	0.23552600000000001	0.114774	0.15637899999999999	0.22201099999999999
EscalH1.6G320800.1.v1.1	1.278427	1.5976859999999999	1.750786	1.7423070000000001	1.222048	1.3836360000000001	0.789578	0.61500699999999997	0.90668899999999997	1.46513	0.907223	0.72521500000000005	0.83554099999999998	0.57322600000000001	0.63948899999999997	1.5610919999999999
EscalH1.4G065500.1.v1.1	0	0	0.051338000000000002	0	0	0	0	0	0	0	0	0	0	0	0	0
EscalH1.5G184800.1.v1.1	119.956264	76.622146000000001	109.97941299999999	113.902365	110.65663600000001	89.420629000000005	99.472202999999993	117.506107	87.617711	84.436110999999997	67.749835000000004	86.383649000000005	85.242800000000003	75.581472000000005	88.129508999999999	58.341518999999998
EscalH1.5G221100.1.v1.1	0	0	0.027956000000000002	0	0	0	0	0	0	0	0	0	0	0	0	0
EscalH1.3G230700.1.v1.1	0.235565	0.48846699999999998	0	0.55380700000000005	0.51724099999999995	0.74219000000000002	0.74900900000000004	0.046589999999999999	0.047548	0.45857700000000001	0.31585600000000003	0.37830599999999998	0.228431	0.29381400000000002	0.33235100000000001	0.71210600000000002
EscalH1.4G170500.1.v1.1	0.052940000000000001	0.049286999999999997	0.090154999999999999	0.035658000000000002	0.047421999999999999	0.022461999999999999	0.031555	0.17765600000000001	0.36353099999999999	0.33512700000000001	0.59053299999999997	0.67183400000000004	0.44847399999999998	0.53459999999999996	0.40117000000000003	0.126697
EscalH1.4G449000.1.v1.1	21.291322000000001	22.431227	25.174427999999999	21.933534999999999	22.796673999999999	22.978878999999999	21.950621999999999	20.678733999999999	17.175802000000001	14.934754	15.972545	15.123661999999999	16.216988000000001	15.204364	15.064009	12.508758
EscalH1.2G279400.1.v1.1	2.4913820000000002	2.5499170000000002	3.1094149999999998	2.4058359999999999	2.738089	2.2185679999999999	2.2103389999999998	2.3049949999999999	1.8217810000000001	1.5072289999999999	1.6892199999999999	1.460674	1.4278299999999999	1.0510660000000001	1.384058	1.15899
EscalH1.3G005100.1.v1.1	4.2229619999999999	4.3405139999999998	0	3.3542260000000002	2.8274560000000002	1.398474	1.504942	1.2784949999999999	2.4053619999999998	7.7776389999999997	3.9133580000000001	3.4119630000000001	1.978127	4.2384240000000002	3.367121	4.9183919999999999
EscalH1.1G466000.1.v1.1	0.082156999999999994	0	0	0.13761100000000001	0	0	0.16330700000000001	0.162799	0.331619	0.35028599999999999	0.23682800000000001	0.166849	0.240676	0.60174799999999995	0.58037399999999995	0
EscalH1.1G596800.1.v1.1	9.452026	17.534682	15.726551000000001	9.3721949999999996	10.707413000000001	14.445107	9.798724	16.441527000000001	18.941146	21.108781	17.839524000000001	16.298382	19.915469999999999	21.208144999999998	19.333337	38.58296
EscalH1.2G258500.1.v1.1	1.010489	1.2300720000000001	0.27263500000000002	0.86392500000000005	0.96694500000000005	1.29111	0.46209600000000001	0.96596300000000002	0.97138800000000003	0.79099299999999995	1.363494	1.1629879999999999	1.2365820000000001	1.259498	1.0876600000000001	0.49658799999999997
EscalH1.2G396300.1.v1.1	0	0	0	0	0	0	0	0	0	0	0	0	0	0	0	0.117351
EscalH1.1G354400.1.v1.1	0	0	0	0	0	0	0	0	0	0	0	0	0	0	0	0
EscalH1.3G154400.1.v1.1	11.028134	13.440139	7.945265	9.111758	10.225141000000001	12.612537	10.247187	11.563650000000001	12.374243	14.392436999999999	14.792852	14.703749	13.700054	15.396720999999999	13.823931999999999	12.358566
EscalH1.6G338200.1.v1.1	8.1053309999999996	5.9062190000000001	9.6495420000000003	8.5556300000000007	7.29061	5.9530810000000001	7.856808	5.3464369999999999	5.2225270000000004	3.6723710000000001	4.4457420000000001	4.8019679999999996	5.4371650000000002	5.4803360000000003	6.1417140000000003	4.1954459999999996
EscalH1.4G444600.1.v1.1	3.7553519999999998	2.7673909999999999	1.8363259999999999	2.9708969999999999	6.1066070000000003	4.1255740000000003	4.8922119999999998	3.4882209999999998	5.5475279999999998	6.5979349999999997	6.4977580000000001	6.1691549999999999	7.0347939999999998	6.512086	7.7545809999999999	11.703336
EscalH1.4G008600.1.v1.1	0	0	0	0	0	0	0	0	0	0	0	0	0.088477	0.094835000000000003	0	0
EscalH1.6G081300.1.v1.1	0.022682000000000001	0	0	0	0	0	0	0.044617999999999998	0	0	0	0	0.055053999999999999	0.027762999999999999	0.015605000000000001	0.017704000000000001
EscalH1.5G312300.1.v1.1	0.67747599999999997	0.391652	0.65402199999999999	0.37010700000000002	0.56179199999999996	0.64266100000000004	0.57213999999999998	4.2512410000000003	6.1196700000000002	7.7364949999999997	7.7095659999999997	8.5345840000000006	10.581146	10.0947	9.0455269999999999	7.4807110000000003
EscalH1.5G335300.1.v1.1	17.543374	16.264534000000001	14.959427	19.309090000000001	15.90535	15.201594	14.71199	15.03448	16.452853000000001	17.511959999999998	16.871407000000001	15.424720000000001	12.434322	12.937293	13.854556000000001	15.040233000000001
EscalH1.5G246400.1.v1.1	1.6564970000000001	2.6577660000000001	3.2529590000000002	1.7276359999999999	2.0356869999999998	2.7917239999999999	1.3966069999999999	1.4398029999999999	1.013188	0.59640000000000004	0.43759100000000001	0.85741500000000004	1.0715520000000001	0.835283	0.70830400000000004	0.55689100000000002
EscalH1.4G098500.1.v1.1	13.570451	12.932397	15.605924	14.866362000000001	17.299237999999999	12.893618999999999	15.458164999999999	14.106429	12.812071	11.330755	11.840799000000001	11.125012	12.839302	13.670489999999999	14.536307000000001	10.031625999999999
EscalH1.1G027700.1.v1.1	18.157837000000001	14.456258999999999	15.740538000000001	18.550819000000001	21.672875000000001	15.824481	18.641158000000001	17.415113000000002	16.385349000000001	17.70571	17.041509000000001	18.200206000000001	15.754320999999999	16.461010000000002	16.431522999999999	14.463082999999999
EscalH1.6G187000.1.v1.1	29.524419999999999	37.783028000000002	20.932539999999999	29.386216999999998	33.014479999999999	37.665422999999997	27.710087000000001	13.013164	12.337630000000001	12.304702000000001	10.080252	10.580316	5.5616810000000001	3.8561480000000001	4.812468	3.6477909999999998
EscalH1.4G484500.1.v1.1	21.700889	20.342196999999999	22.719501999999999	18.908386	16.451694	19.043199000000001	14.042128	35.634016000000003	44.487524000000001	55.655304999999998	53.818134999999998	50.871661000000003	59.816848	54.756608	57.529629	75.087738000000002
EscalH1.4G073900.1.v1.1	22.736401000000001	24.141672	18.388808000000001	21.821306	25.807072000000002	23.971672000000002	23.853393000000001	16.026748000000001	16.295694999999998	13.309339	15.878254	16.607009999999999	17.813091	17.356489	17.549225	14.192766000000001
EscalH1.2G411300.1.v1.1	0.134879	0.156444	0.054466000000000001	0.151278	0.12504299999999999	0.21390899999999999	0.089332999999999996	0.088804999999999995	0	0	0.043857	0.067129999999999995	0.021691999999999999	0.046510000000000003	0.039605000000000001	0.044984999999999997
EscalH1.2G356700.1.v1.1	0	0	0.47097699999999998	0.123504	0	0	0.14618	0.048499	0	0	0.047511999999999999	0.049251999999999997	0.047571000000000002	0	0.086488999999999996	0
EscalH1.6G305800.1.v1.1	11.196816	10.054119	9.4619990000000005	10.280946999999999	10.696221	10.472238000000001	10.104924	11.268463000000001	12.146338999999999	11.832901	11.413766000000001	11.849143	13.350425	12.567513999999999	13.410507000000001	10.905054
EscalH1.2G360200.1.v1.1	123.84695000000001	112.976657	112.601034	123.23440100000001	105.940894	106.01317899999999	112.44928899999999	107.85397399999999	103.873738	103.695812	102.285027	106.678601	100.81116299999999	98.753810000000001	101.240103	89.194627999999994
EscalH1.3G442000.1.v1.1	120.337136	121.954556	129.04737399999999	118.64827099999999	129.641255	126.88182399999999	120.845336	142.821743	146.21185199999999	164.93498	157.299454	152.93290099999999	155.171864	144.06139400000001	152.66699499999999	151.48051899999999
EscalH1.6G240400.1.v1.1	56.664608000000001	44.959587999999997	44.036828	59.896078000000003	42.615566000000001	58.083317999999998	47.752889000000003	51.955947999999999	59.071120000000001	67.513389000000004	54.691080999999997	61.765996000000001	55.413133999999999	52.458393999999998	49.810578	62.173034999999999
EscalH1.4G026400.1.v1.1	48.305307999999997	51.208525000000002	38.393085999999997	45.434403000000003	64.242073000000005	57.081847000000003	59.246298000000003	27.200980999999999	22.667124000000001	14.633946	17.570432	17.637283	22.712561999999998	23.510570000000001	23.096764	15.153311
EscalH1.5G031700.1.v1.1	1.9359550000000001	2.0632350000000002	2.1911160000000001	1.9189659999999999	1.773547	1.47031	1.9925349999999999	1.4814560000000001	0.96234600000000003	0.838391	0.81809500000000002	0.94598800000000005	0.80627400000000005	0.77502400000000005	0.87682000000000004	0.73462700000000003
EscalH1.3G025000.1.v1.1	4.5104860000000002	4.0406300000000002	4.9184260000000002	4.2142249999999999	1.2434320000000001	1.309704	1.197667	14.259648	18.603504000000001	29.919637000000002	26.704549	21.756485000000001	14.494742	15.131956000000001	15.595444000000001	14.115292999999999
EscalH1.3G020100.1.v1.1	6.5321429999999996	16.829162	11.077883999999999	6.3499049999999997	7.5112680000000003	20.184536999999999	5.7148139999999996	10.153559	9.0205090000000006	10.245308	10.011264000000001	8.929964	11.579158	8.4880840000000006	10.314973	10.290041
EscalH1.1G481900.1.v1.1	0.56082600000000005	1.192855	1.7950759999999999	0.64478400000000002	0.41284100000000001	1.4642139999999999	0.52996299999999996	1.8904179999999999	1.6706490000000001	3.1961930000000001	1.7118340000000001	2.2036989999999999	1.4361759999999999	1.4833050000000001	1.2888360000000001	3.453951
EscalH1.2G493200.1.v1.1	1.294702	1.261339	1.0934429999999999	1.149208	1.184604	1.253997	1.067423	0.77360099999999998	0.55120199999999997	0.40664899999999998	0.465586	0.53234000000000004	0.41530099999999998	0.408939	0.39418799999999998	0.20189699999999999
EscalH1.5G201000.1.v1.1	15.83728	10.914146000000001	14.105874	14.425554	21.002865	12.277647	20.366226000000001	11.222638999999999	9.9032619999999998	6.56243	6.9535910000000003	7.5843210000000001	7.708126	7.3713480000000002	8.4166760000000007	4.3285669999999996
EscalH1.2G447600.1.v1.1	0.29343200000000003	0.36651800000000001	0.98436199999999996	0.49365999999999999	0.60262899999999997	0.28637099999999999	0.35879299999999997	0.62418200000000001	0.43286599999999997	0.32067299999999999	0.28623300000000002	0.29209400000000002	0.19602700000000001	0.14010400000000001	0.139184	0.112924
EscalH1.5G326800.1.v1.1	13.700168	11.572086000000001	16.116620000000001	13.44476	18.022743999999999	11.512489	17.425151	11.21355	9.9065999999999992	7.8826689999999999	7.9408010000000004	8.0010320000000004	9.8724539999999994	9.7105709999999998	10.091271000000001	7.6653560000000001
EscalH1.6G017500.1.v1.1	0.33344000000000001	0.32896799999999998	0.74326199999999998	0.20013700000000001	0.83591499999999996	0.74976799999999999	0.425678	1.368519	1.008837	2.0626370000000001	1.803204	1.0990610000000001	1.200258	0.89067300000000005	1.217746	2.2066940000000002
EscalH1.1G237100.1.v1.1	0	0	0	0	0	0	0	0	0	0	0	0	0	0	0.019674000000000001	0
EscalH1.1G224300.1.v1.1	15.720867999999999	16.085954999999998	18.648325	15.376809	14.53284	14.842485	13.008058	12.853192999999999	11.096310000000001	9.4142270000000003	10.459683999999999	11.059161	9.2939120000000006	8.8777729999999995	8.7934649999999994	8.2417130000000007
EscalH1.4G041100.1.v1.1	0.27295000000000003	0.33810099999999998	0.64022299999999999	0.39997500000000002	0.142036	0.19261700000000001	0.27116400000000002	1.2397400000000001	1.9285350000000001	3.2275670000000001	2.2212830000000001	1.4288810000000001	0.245612	0.30094300000000002	0.336559	0.69101400000000002
EscalH1.2G487500.1.v1.1	6.9731199999999998	8.5672069999999998	7.7949979999999996	7.1390479999999998	7.6591490000000002	8.279712	7.0820619999999996	11.510004	12.175071000000001	15.069770999999999	13.768637999999999	14.301463999999999	14.362613	13.776661000000001	14.130188	17.051635000000001
EscalH1.2G019400.1.v1.1	19.277604	18.731838	19.739653000000001	20.590892	22.459493999999999	20.713069000000001	21.469614	28.751076000000001	35.355381999999999	37.570236999999999	38.397908000000001	37.981402000000003	41.757274000000002	39.407076000000004	41.253183	33.680922000000002
EscalH1.3G457600.1.v1.1	2.106096	2.2064180000000002	1.572271	1.7527010000000001	2.0117319999999999	2.2229640000000002	1.8109839999999999	2.4803009999999999	2.83474	3.5000499999999999	3.5056829999999999	3.4480469999999999	3.475409	3.5100470000000001	3.383918	2.4504280000000001
EscalH1.6G245300.1.v1.1	25.245939	23.310739000000002	43.276240999999999	27.831305	31.823115999999999	23.073654000000001	32.696530000000003	28.949611999999998	22.049386999999999	15.578849	13.961881999999999	12.955921	13.118321999999999	11.539959	12.058026	20.141750999999999
EscalH1.6G103100.1.v1.1	29.505665	30.363098000000001	26.647289000000001	27.910542	25.326328	29.749358000000001	27.199439000000002	22.511292000000001	20.259912	17.317886999999999	17.287284	19.080663000000001	16.963625	17.672917000000002	16.672512999999999	16.319298
EscalH1.5G248200.1.v1.1	0.011492	0.02674	0.013974	0.048374	0.025721999999999998	0	0	0.40834199999999998	0.66118299999999997	0.50473500000000004	0.854383	0.77498400000000001	0.40938799999999997	0.59316000000000002	0.42497800000000002	0.217781
EscalH1.2G423500.1.v1.1	7.5951560000000002	8.7767119999999998	4.744961	7.0023090000000003	6.1684330000000003	8.3863540000000008	7.3038869999999996	2.5497999999999998	2.1130659999999999	1.249412	1.352916	1.0426200000000001	1.691916	1.007684	1.60843	0.60924900000000004
EscalH1.1G643400.1.v1.1	0.14529600000000001	0.16821800000000001	0.035124000000000002	0.073297000000000001	0.16106599999999999	0.21468300000000001	0.14435500000000001	0.057418999999999998	0.38128600000000001	0.19001499999999999	0.19809299999999999	0.17394100000000001	0.30885299999999999	0.12039800000000001	0.204841	0.233041
EscalH1.1G639500.1.v1.1	2.529776	5.2475269999999998	3.2265320000000002	2.4735260000000001	2.2048779999999999	5.4972320000000003	2.208942	3.5634809999999999	3.5831940000000002	2.9025889999999999	4.1323670000000003	4.3797360000000003	3.6421139999999999	3.8226960000000001	3.933786	1.5465789999999999
EscalH1.6G096100.1.v1.1	0.77928699999999995	0.44237900000000002	0.51469200000000004	0.51539599999999997	0.41357699999999997	0.51100699999999999	0.68815199999999999	0.28613699999999997	0.081289	0.41936400000000001	0.080158999999999994	0.62121199999999999	0.42975000000000002	0.086759000000000003	0.069058999999999995	0.28534300000000001
EscalH1.3G162700.1.v1.1	28.966709000000002	33.795440999999997	24.768497	29.164985000000001	26.416111000000001	30.886317999999999	27.114616000000002	21.495833000000001	19.963972999999999	16.833136	19.965951	17.611478000000002	17.893326999999999	19.621791999999999	18.056842	13.544578
EscalH1.1G362700.1.v1.1	0.222409	0	0.034372	0.14931800000000001	0.094580999999999998	0	0.054372999999999998	4.2381589999999996	6.0744689999999997	5.508921	7.761946	6.8707310000000001	1.8450340000000001	2.8599610000000002	2.11754	0.313444
EscalH1.6G336400.1.v1.1	25.418668	25.315978999999999	22.380700999999998	24.654017	24.431674000000001	27.220291	23.439318	27.924849999999999	32.936971999999997	36.501527000000003	36.069974000000002	35.731402000000003	32.116219000000001	31.492021999999999	29.118903	31.075322
EscalH1.2G381100.1.v1.1	25.258503000000001	21.551718000000001	22.448163999999998	20.771414	25.18084	23.549171000000001	22.146657000000001	22.174817999999998	22.422252	21.377455000000001	22.252786	21.282032999999998	21.716246999999999	21.438351999999998	21.476779000000001	22.504066000000002
EscalH1.5G351000.1.v1.1	7.5016109999999996	7.6262540000000003	7.2208430000000003	7.2580559999999998	7.6855700000000002	9.3836659999999998	7.5344870000000004	8.2003780000000006	7.628336	7.5969189999999998	7.8478659999999998	8.3430099999999996	8.9070870000000006	9.4144109999999994	9.0700389999999995	9.2409079999999992
EscalH1.4G213900.1.v1.1	0	0	0	0	0	0	0	0	0	0	0	0	0	0	0	0
EscalH1.4G471700.1.v1.1	0.53463000000000005	0.55524300000000004	1.3678250000000001	0.66983300000000001	0.83449200000000001	0.34684500000000001	0.95453200000000005	0.51828600000000002	0.52091900000000002	0.19469400000000001	0.43515500000000001	0.18440500000000001	0.31880399999999998	0.45882400000000001	0.40662199999999998	0.34078700000000001
EscalH1.5G314900.1.v1.1	28.693560000000002	39.598242999999997	29.807098	26.804269000000001	25.387257000000002	30.087555999999999	25.48039	17.998234	13.031205999999999	8.1839910000000007	8.201848	8.7177019999999992	9.3209099999999996	9.0318839999999998	9.2612260000000006	4.921214
EscalH1.4G111200.1.v1.1	0.32546199999999997	0.368703	0.28907300000000002	0.30368600000000001	0.44365300000000002	0.62545099999999998	0.46163700000000002	0.47745799999999999	0.32852399999999998	0.232076	0.30138500000000001	0.25275599999999998	0.203153	0.35396100000000003	0.27105000000000001	0.19287199999999999
EscalH1.2G452000.1.v1.1	0	0	0	0	0	0	0	0	0	0	0.023966000000000001	0	0	0	0.021656000000000002	0
EscalH1.3G291100.1.v1.1	40.853057	29.226913	12.540279	37.408673	52.676209	34.294997000000002	47.011138000000003	11.019836	8.0402869999999993	22.018180999999998	7.7572970000000003	12.109457000000001	16.606816999999999	17.269939000000001	17.470217999999999	57.110453
EscalH1.4G261600.1.v1.1	20.501217	19.055499000000001	21.431197999999998	21.138387999999999	24.696059000000002	18.810395	22.855785999999998	12.404536999999999	8.3399289999999997	4.019209	4.2860950000000004	4.3609059999999999	3.295814	4.0164799999999996	3.426447	2.1975959999999999
EscalH1.4G147400.1.v1.1	0.120032	0.13854900000000001	0.048182000000000003	0.16806299999999999	0.088187000000000001	0.126305	0.079509999999999997	0.237313	0.121143	0.043402000000000003	0.19427800000000001	0.200319	0.116233	0.24918299999999999	0.31743900000000003	0
EscalH1.6G255800.1.v1.1	161.791156	166.785201	177.67826099999999	181.566711	133.629693	134.54733999999999	157.89039399999999	146.358575	112.495671	83.755018000000007	95.296942000000001	113.694294	99.964190000000002	95.667955000000006	100.747193	67.719200000000001
EscalH1.1G217300.1.v1.1	14.443018	23.235897999999999	45.999107000000002	14.787971000000001	18.919584	30.368746000000002	16.815774999999999	32.385537999999997	22.49183	14.682783000000001	12.786795	13.14986	9.7280560000000005	10.436920000000001	10.175563	12.195005999999999
EscalH1.4G421300.1.v1.1	9.4309980000000007	13.202367000000001	12.947025	11.717599999999999	17.031034999999999	14.800922999999999	15.507204	13.445912999999999	11.807975000000001	12.973224	10.693409000000001	12.329658999999999	15.574225999999999	13.696614	13.464651999999999	25.226232
EscalH1.1G208100.1.v1.1	0.49293799999999999	0.022012	0.114978	0.28714499999999998	0.19019	0.32103399999999999	0.169516	0.018721000000000002	0.19136500000000001	0.103756	0.222135	0.11309900000000001	0.073125999999999997	0.13719899999999999	0.150288	0.037900999999999997
EscalH1.2G458900.1.v1.1	0.060144999999999997	0.661331	0.36336400000000002	0.15169299999999999	0.36649900000000002	0.63459100000000002	0.328656	0.47538999999999998	0.273169	0.425869	0.40989300000000001	0.090034000000000003	0.29062399999999999	0.46732400000000002	0.39146599999999998	0.36185499999999998
EscalH1.2G034600.1.v1.1	1.189025	1.428037	0.807697	1.0266459999999999	1.01867	1.3950340000000001	1.1641649999999999	1.218539	1.1690970000000001	1.168247	1.082422	1.2250460000000001	1.186153	1.1081700000000001	1.164032	1.3510409999999999
EscalH1.2G455400.1.v1.1	17.912189999999999	12.837927000000001	15.278581000000001	16.217333	20.056978999999998	16.152615000000001	20.330186000000001	18.459299999999999	17.898240999999999	20.993414000000001	18.192927999999998	21.449425000000002	21.550380000000001	20.324795000000002	25.889505	24.100148999999998
EscalH1.6G024500.1.v1.1	1.593146	1.4926470000000001	0.73273100000000002	1.1818059999999999	1.9021889999999999	1.8213710000000001	1.4239660000000001	0.63863000000000003	0.52327100000000004	0.68781300000000001	0.43571399999999999	0.42102099999999998	0.38485999999999998	0.46383400000000002	0.28595199999999998	0.66844000000000003
EscalH1.2G148100.1.v1.1	5.7340099999999996	7.6529389999999999	6.7069799999999997	5.5725930000000004	7.3214880000000004	8.1597469999999994	6.3952629999999999	4.8688279999999997	3.9023940000000001	2.457382	2.8852600000000002	2.912649	3.6307100000000001	3.756424	3.7335020000000001	2.5164339999999998
EscalH1.3G450800.1.v1.1	11.622318999999999	5.999498	11.309229999999999	10.901007	10.560051	6.3486900000000004	10.360986	6.1672269999999996	4.703748	2.7217899999999999	3.3722150000000002	3.196196	3.3152780000000002	3.7064240000000002	3.5384639999999998	0.91146700000000003
EscalH1.3G440300.1.v1.1	154.18029300000001	184.29943	235.678934	146.24931900000001	139.49843000000001	194.99507299999999	146.46554499999999	148.98577	96.317667999999998	45.554777999999999	45.997895	44.681812000000001	50.816178000000001	47.366917999999998	47.258929999999999	33.491537999999998
EscalH1.4G284900.1.v1.1	2.0097520000000002	0.53498199999999996	0	1.6800409999999999	1.6284380000000001	1.8292630000000001	1.9972080000000001	0.23466600000000001	0.23860100000000001	0.24867500000000001	0.22538900000000001	0.24238299999999999	0.232186	0.37318800000000002	0.41782799999999998	0.60713700000000004
EscalH1.4G009300.1.v1.1	21.909379999999999	1.1199779999999999	1.911581	20.345338999999999	5.270486	3.4741249999999999	4.3096810000000003	4.6678990000000002	4.8479359999999998	5.8046740000000003	6.5713569999999999	5.0312200000000002	3.1460530000000002	3.4878339999999999	3.6575319999999998	2.761533
EscalH1.2G039000.1.v1.1	0.083738999999999994	0.096980999999999998	0.033751999999999997	0.093882999999999994	0.154809	0.55990300000000004	0.16639300000000001	0.137877	0.112692	0.030435	0	0.055671999999999999	0	0.028906000000000001	0	0
EscalH1.3G399800.1.v1.1	101.009339	100.41142000000001	65.954136000000005	98.053747000000001	124.587795	121.701111	126.353881	54.727958999999998	44.841389999999997	27.910111000000001	32.554369000000001	37.385534999999997	63.063696	67.574206000000004	63.597580000000001	41.732405
EscalH1.1G199800.1.v1.1	0	0	0	0	0	0	0	0	0	0	0	0	0	0	0	0
EscalH1.2G209700.1.v1.1	0.945909	0.40728199999999998	0.495139	0.74391399999999996	0.70941100000000001	0.37132399999999999	0.70497699999999996	0.23400599999999999	0.417626	0.063616000000000006	0.34280500000000003	0.17874399999999999	0.22986999999999999	0.123179	0.26078400000000002	0.179337
EscalH1.5G383900.1.v1.1	1.96705	5.3520159999999999	5.4070840000000002	2.346705	3.7873700000000001	4.1409019999999996	3.226	4.0024689999999996	2.79373	1.4263950000000001	1.475392	1.170596	2.1105640000000001	2.0456729999999999	2.7492640000000002	0.18867700000000001
EscalH1.1G492200.1.v1.1	5.4114839999999997	0.54408199999999995	0.36836999999999998	5.5260749999999996	1.635591	1.263933	1.8952739999999999	1.774019	2.3625310000000002	2.2680769999999999	2.5089389999999998	2.2640929999999999	1.4097150000000001	1.3103499999999999	1.3829979999999999	0.52945200000000003
EscalH1.6G062600.1.v1.1	61.173909999999999	71.390962999999999	74.613181999999995	64.256172000000007	87.307518000000002	78.679389999999998	92.959119000000001	55.026243000000001	42.177675000000001	45.029429999999998	30.777450000000002	27.095504999999999	41.777245000000001	38.124578	42.458255999999999	85.813625000000002
EscalH1.4G166700.1.v1.1	14.989143	17.140685000000001	12.715752	15.024509999999999	13.391582	16.203033999999999	12.991034000000001	8.9511579999999995	8.7692449999999997	6.9428320000000001	7.549671	7.2053859999999998	7.0679530000000002	6.6894660000000004	6.5069350000000004	5.202191
EscalH1.5G174400.1.v1.1	13.061719999999999	16.765443999999999	14.055713000000001	12.578481999999999	12.572663	15.619267000000001	12.077344999999999	10.953932999999999	10.308422999999999	8.8746790000000004	8.8250770000000003	10.056848	9.0185390000000005	8.5572529999999993	8.5824689999999997	7.7535670000000003
EscalH1.1G149700.1.v1.1	4.205546	4.2205250000000003	3.1506789999999998	3.5882149999999999	3.1589040000000002	2.6643089999999998	2.0805479999999998	3.4905650000000001	3.0724550000000002	2.7245149999999998	2.4610979999999998	2.9096310000000001	1.8625970000000001	2.794092	2.773784	1.0691790000000001
EscalH1.3G349700.1.v1.1	1.006588	0.879251	0.93832300000000002	0.91388999999999998	0.92594500000000002	0.85147700000000004	0.69527000000000005	0.63636800000000004	0.44452700000000001	0.38917800000000002	0.51591299999999995	0.33495000000000003	0.41613699999999998	0.46241500000000002	0.39496700000000001	0.41528900000000002
EscalH1.6G316000.1.v1.1	0.226468	0.112438	3.102182	0.10868999999999999	0.035771999999999998	0.10231700000000001	0.032118000000000001	1.2173350000000001	1.275244	0.63325600000000004	0.440419	1.001018	0.59384499999999996	0.540744	0.59864300000000004	0.16273799999999999
EscalH1.2G289800.1.v1.1	0.024736000000000001	0.028673000000000001	0.029943000000000001	0.041609	0.054969999999999998	0.026137000000000001	0.024575	0.146596	0.124834	0.189053	0.21704200000000001	0.197131	0.23879800000000001	0.076810000000000003	0.10896	0
EscalH1.6G094200.1.v1.1	1.6832229999999999	1.5140180000000001	1.4739599999999999	1.9569719999999999	1.7127889999999999	1.319623	1.6152660000000001	1.396101	1.0498609999999999	1.000732	0.93878600000000001	1.1108119999999999	1.1805540000000001	0.88858099999999995	1.115964	0.47771799999999998
EscalH1.1G464600.1.v1.1	84.948188000000002	88.471164999999999	93.851808000000005	88.675860999999998	86.451093	88.315387999999999	79.972727000000006	71.458149000000006	69.964196000000001	57.180179000000003	65.112859999999998	58.746654999999997	53.825598999999997	52.973413000000001	53.993481000000003	30.688687999999999
EscalH1.2G450300.1.v1.1	16.528419	15.473248	16.189263	18.143806000000001	20.996880000000001	17.015896000000001	18.887418	9.9990349999999992	7.2025240000000004	2.7273329999999998	3.2122009999999999	2.6681859999999999	3.4333459999999998	3.0622639999999999	3.2064810000000001	1.311938
EscalH1.6G161800.1.v1.1	1.823569	0.79427700000000001	3.2537029999999998	2.4855330000000002	1.93188	1.1974469999999999	1.4410069999999999	2.3701279999999998	2.1023710000000002	4.4523029999999997	3.3771040000000001	3.0878269999999999	2.0878939999999999	2.4840939999999998	2.463168	4.833405
EscalH1.4G155600.1.v1.1	7.4866190000000001	5.9023620000000001	5.7569280000000003	11.553938	7.78165	9.2812520000000003	9.3011900000000001	8.0515019999999993	11.226602	10.447279	11.344010000000001	13.290702	11.230124	15.533685999999999	13.357846	19.590192999999999
EscalH1.5G233500.1.v1.1	27.214175999999998	25.817609000000001	17.796182000000002	28.620172	32.676634999999997	28.078246	27.932998999999999	26.025836000000002	33.163696000000002	38.31606	36.920093000000001	32.487571000000003	37.616523999999998	35.708461	40.584651999999998	41.796080000000003
EscalH1.5G327900.1.v1.1	0.76810299999999998	0.71416800000000003	0.59217399999999998	0.64687300000000003	0.64036300000000002	0.74820600000000004	0.51801699999999995	0.47286400000000001	0.30586600000000003	0.31785099999999999	0.24845500000000001	0.33495399999999997	0.33894099999999999	0.31981100000000001	0.282802	0.17549500000000001
EscalH1.5G249400.1.v1.1	62.987658000000003	22.606524	41.114190999999998	61.766238999999999	57.388356000000002	21.670905000000001	59.333523	103.048637	135.87319099999999	138.86442600000001	159.80737300000001	168.23039700000001	240.00516999999999	247.49673899999999	251.43768	87.121278000000004
EscalH1.1G274700.1.v1.1	0.062879000000000004	0.18267600000000001	0.13361500000000001	0.01323	0.052657000000000002	0.16651099999999999	0.093700000000000006	0.015520000000000001	0.063467999999999997	0.051688999999999999	0.061445	0	0.045444999999999999	0.048723000000000002	0	0
EscalH1.4G334500.1.v1.1	0	0	0	0	0	0	0	0.33915099999999998	0.34665000000000001	0.33867999999999998	0.91379500000000002	0.83642799999999995	0.57053600000000004	0.56806299999999998	0.54461999999999999	0.36038199999999998
EscalH1.2G359700.1.v1.1	7.5804039999999997	10.233172	6.9615090000000004	7.4328250000000002	7.6793709999999997	9.5447649999999999	7.2190700000000003	5.8083520000000002	5.0847810000000004	4.2915700000000001	4.2952969999999997	5.1634029999999997	4.1297139999999999	4.1332639999999996	4.1663050000000004	2.9444750000000002
EscalH1.2G018200.1.v1.1	4.5060750000000001	5.2042359999999999	4.3756500000000003	4.4278649999999997	4.4532059999999998	4.6713659999999999	3.968296	2.9370400000000001	2.384001	2.1467420000000002	2.0278770000000002	2.2750710000000001	2.115119	1.724985	2.1737700000000002	1.5891310000000001
EscalH1.1G453000.1.v1.1	11.227346000000001	13.255146999999999	13.259477	11.167365	11.860199	13.925871000000001	10.529882000000001	8.6558460000000004	6.624212	4.4761749999999996	4.9727180000000004	4.141229	4.0749199999999997	4.2081759999999999	3.6523439999999998	4.2960900000000004
EscalH1.1G422500.1.v1.1	5.7552820000000002	2.0921940000000001	1.2754190000000001	4.809971	2.2095030000000002	2.3404530000000001	1.8688149999999999	1.72231	1.8712629999999999	2.3776899999999999	2.0657830000000001	1.9888300000000001	1.155462	1.4359310000000001	1.2243599999999999	1.6461570000000001
EscalH1.2G490700.1.v1.1	21.764399000000001	25.885400000000001	18.717568	20.324808999999998	34.654055	34.974542	31.902094000000002	18.373411999999998	15.079964	10.760565	12.887357	12.293453	20.599354999999999	20.33521	19.909938	15.140874999999999
EscalH1.3G289300.1.v1.1	0.12617800000000001	0.42770399999999997	0.59197	0.105404	0.133295	0.389961	0	0.25063000000000002	0.636853	0.84246600000000005	0	0.77756199999999998	0.62052200000000002	0.66469199999999995	0.44609900000000002	0.649953
EscalH1.3G004900.1.v1.1	2.2248510000000001	1.316316	4.1091030000000002	2.001271	5.1508010000000004	1.4583919999999999	3.6034630000000001	1.959443	1.1641280000000001	0.087823999999999999	0.23752000000000001	0.41839900000000002	0.080467999999999998	0.17244899999999999	0	0.25163799999999997
EscalH1.1G045500.1.v1.1	0	0.037742999999999999	0	0.054857999999999997	0	0.068812999999999999	0	0	0.032934999999999999	0	0.063499	0.032593999999999998	0	0.067646999999999999	0.086273000000000002	0.032745000000000003
EscalH1.1G549700.1.v1.1	0	0	0.15725800000000001	0	0	0	0	0	0	0	0	0	0	0.046260999999999997	0	0
EscalH1.3G448900.1.v1.1	85.832541000000006	87.194699	92.481500999999994	90.223972000000003	81.622518999999997	84.487495999999993	77.167989000000006	79.723680000000002	73.408028000000002	75.225898000000001	80.288371999999995	67.667456000000001	71.322108999999998	69.712438000000006	66.023644000000004	68.085323000000002
EscalH1.1G599800.1.v1.1	0.17252500000000001	0.63791799999999999	0.41898299999999999	0.23760100000000001	0.19264200000000001	0.29904199999999997	0.14023099999999999	9.2698330000000002	13.858881	16.004548	18.838101000000002	21.651993999999998	9.1056980000000003	9.7385979999999996	8.4515550000000008	5.090789
EscalH1.4G446000.1.v1.1	0.210201	0.10999299999999999	0	0.27828399999999998	0.15421199999999999	0.050132000000000003	0	0.27632600000000002	0	0.049532	0.060138999999999998	0.285605	0	0.180397	0	0.12562999999999999
EscalH1.2G276400.1.v1.1	1.4586060000000001	0.080154000000000003	0.055850999999999998	1.314673	0.436917	0.194825	0.46808100000000002	1.462008	2.5032730000000001	2.6476609999999998	3.3697629999999998	3.0868769999999999	2.0323869999999999	2.3351700000000002	2.085766	0.84719100000000003
EscalH1.3G445400.1.v1.1	0.18468699999999999	0.39639099999999999	0.37971100000000002	0.15545400000000001	0.19051299999999999	0.120437	0.028226999999999999	0.37866499999999997	0.30114000000000002	0.20255699999999999	0.31942599999999999	0.25384000000000001	0.218976	0.17608199999999999	0.21267800000000001	0.042542999999999997
EscalH1.1G469000.1.v1.1	0.079494999999999996	0.023068000000000002	0.048195000000000002	0.050162999999999999	0.044281000000000001	0.021027000000000001	0.059232	0.091791999999999999	0.24071500000000001	0.28266999999999998	0.42679299999999998	0.31624400000000003	0.095835000000000004	0.123294	0.29758400000000002	0.19870099999999999
EscalH1.2G363700.1.v1.1	0	0.019078999999999999	0	0.055279000000000002	0.036657000000000002	0	0.016313999999999999	0.097276000000000001	0.23205100000000001	0.323874	0.208569	0.212063	0.52226899999999998	0.49207099999999998	0.40493200000000001	0.016402
EscalH1.1G085600.1.v1.1	19.517886000000001	23.528658	22.158518000000001	20.295866	23.169716999999999	23.050235000000001	18.776230000000002	20.861015999999999	21.341912000000001	21.007832000000001	21.462876999999999	22.082561999999999	20.007459000000001	19.888981999999999	20.058907999999999	15.402668999999999
EscalH1.6G242100.1.v1.1	0.11314399999999999	0.043560000000000001	0.090905	0.063378000000000004	0.2913	0	0.149891	0.14911199999999999	0.038064000000000001	0	0.073293999999999998	0.113207	0.073009000000000004	0.039129999999999998	0	0
EscalH1.3G158100.1.v1.1	0	0	0	0	0	0	0	0	0	0	0	0	0	0	0	0
EscalH1.5G064300.1.v1.1	53.703474	69.063241000000005	55.523631999999999	49.216144999999997	54.429656999999999	69.400458	54.246724	55.496657999999996	53.992451000000003	52.934505999999999	51.295110000000001	53.125396000000002	54.864085000000003	53.766117999999999	54.997413999999999	52.253363999999998
EscalH1.1G358100.1.v1.1	0.071800000000000003	0	0	0.030168	0.039649999999999998	0	0.071337999999999999	0	0	0	0	0.035897999999999999	0	0	0	0
EscalH1.3G022400.1.v1.1	22.008362999999999	27.489469	26.041934000000001	23.500781	21.092949999999998	21.924700000000001	19.013971999999999	16.870949	13.632289	10.995562	12.394494999999999	11.29529	11.260425	10.180761	8.9966349999999995	7.5588839999999999
EscalH1.2G440800.1.v1.1	0.067831000000000002	0	0	0	0	0	0	0	0	0	0	0	0	0.035161999999999999	0	0
EscalH1.2G399300.1.v1.1	52.751486	50.107286999999999	59.009743999999998	51.755915999999999	55.762425999999998	48.530718	55.563166000000002	58.489803000000002	55.543568	51.862476000000001	52.034689	50.901640999999998	57.044556	57.059063999999999	55.486725	42.036104000000002
EscalH1.6G353200.1.v1.1	0.12646199999999999	0.013376000000000001	0.055919999999999997	0.029035999999999999	0.077199000000000004	0.097533999999999996	0.114208	0.034042999999999997	0.023209	0	0.011247	0.057008000000000003	0.044276999999999997	0.035603999999999997	0.040490999999999999	0.034401000000000001
EscalH1.4G474600.1.v1.1	35.188440999999997	38.273218	34.421100000000003	38.338461000000002	36.196984	36.105379999999997	35.448740999999998	44.272191999999997	44.803006000000003	49.430272000000002	47.059387000000001	48.287886999999998	50.378453999999998	47.441004	49.304194000000003	48.672697999999997
EscalH1.3G337200.1.v1.1	0.164523	0	0	0.11062900000000001	0	0.16647899999999999	0.098076999999999998	0	0.13284099999999999	0.107404	0.11115800000000001	0	0.015909	0.102323	0	0
EscalH1.1G137200.1.v1.1	7.8485180000000003	10.829565000000001	8.0136240000000001	7.8901899999999996	8.8462340000000008	10.231669	8.9711379999999998	7.4402949999999999	8.2159329999999997	7.6408940000000003	8.5540470000000006	8.0987799999999996	9.0340159999999994	8.7283369999999998	9.8645689999999995	6.4952699999999997
EscalH1.4G186900.1.v1.1	8.9236229999999992	10.819146	6.7042700000000002	9.2705199999999994	10.669283999999999	15.007844	9.0248340000000002	11.106490000000001	13.750563	16.786574999999999	17.332661000000002	15.914733	15.908295000000001	14.803183000000001	14.832148	16.918210999999999
EscalH1.1G388000.1.v1.1	2.269504	2.6075309999999998	2.5120100000000001	3.4144920000000001	5.9985499999999998	4.0153109999999996	5.0080410000000004	15.538364	22.973144000000001	31.012277000000001	27.345244000000001	26.467292	33.062553000000001	33.794747999999998	32.566986	42.160269999999997
EscalH1.3G188000.1.v1.1	479.544713	370.12078500000001	484.13396999999998	481.88274200000001	539.78498000000002	376.58810099999999	547.79964199999995	441.43564300000003	422.13266299999998	402.51651099999998	405.80497200000002	418.92088000000001	493.324927	497.26142099999998	511.89502199999998	476.984914
EscalH1.5G363700.1.v1.1	268.06439999999998	243.466723	274.15968299999997	273.13700699999998	242.396027	219.00179900000001	255.64687000000001	212.88576499999999	185.17513199999999	148.34806699999999	155.31560999999999	154.44266200000001	151.316598	154.24097	149.31803600000001	106.911721
EscalH1.1G050600.1.v1.1	4.8226829999999996	7.559196	6.1575449999999998	5.0588139999999999	5.231179	6.0977709999999998	4.5470290000000002	5.0764100000000001	5.2668239999999997	6.4321929999999998	5.7476209999999996	4.7853919999999999	4.3532570000000002	4.0389840000000001	4.6176740000000001	5.8563359999999998
EscalH1.2G064300.1.v1.1	0.72949600000000003	0.72867999999999999	1.435575	0.62298399999999998	1.587691	1.3445860000000001	1.3439680000000001	1.0787119999999999	0.586314	0.48456399999999999	0.37049300000000002	0.33262900000000001	0.38570700000000002	0.48121199999999997	0.39185500000000001	0.76456500000000005
EscalH1.1G614800.1.v1.1	12.233454	10.827949	12.504567	11.040976000000001	10.969829000000001	10.506655	10.069454	10.887966	11.792040999999999	10.962942999999999	11.858692	11.848405	11.054802	11.286821	11.167192999999999	7.4645739999999998
EscalH1.5G276400.1.v1.1	6.9915890000000003	10.099351	9.2081180000000007	7.79453	8.4005740000000007	10.88631	7.7465909999999996	7.837072	6.5858790000000003	4.5500220000000002	5.4685430000000004	5.9511289999999999	4.918914	5.3414299999999999	5.2493670000000003	3.4930590000000001
EscalH1.3G121500.1.v1.1	0.095405000000000004	0.044205000000000001	0.023089999999999999	0.048065999999999998	0	0.040294000000000003	0	0.061171999999999997	0.038431	0.053600000000000002	0.093287999999999996	0.037857000000000002	0.110209	0.058883999999999999	0.050304000000000001	0.028958000000000001
EscalH1.4G264700.1.v1.1	6.2511510000000001	6.3076949999999998	4.5251140000000003	5.3951770000000003	4.7816219999999996	5.1683120000000002	5.0824949999999998	4.2318150000000001	3.078503	2.5127630000000001	2.115977	2.5529809999999999	2.450949	2.0177529999999999	2.2285170000000001	1.1065229999999999
EscalH1.1G321500.1.v1.1	147.341815	223.077326	338.47796699999998	145.545151	127.465295	224.763226	162.49703299999999	256.63905799999998	190.163129	97.131850999999997	101.976266	112.017352	82.311241999999993	84.865520000000004	86.310243999999997	47.606191000000003
EscalH1.4G043900.1.v1.1	7.0917620000000001	6.5551199999999996	7.0123949999999997	6.410253	6.978364	6.9009549999999997	6.46373	5.0918289999999997	4.5582039999999999	3.2427790000000001	3.7827359999999999	4.0450949999999999	3.5002330000000001	3.52067	3.4962019999999998	2.6077400000000002
EscalH1.2G485300.1.v1.1	27.104714999999999	34.434299000000003	25.893075	24.958483000000001	28.346706000000001	34.631228999999998	26.099005999999999	22.958977999999998	20.704411	13.751849	18.998056999999999	20.373332999999999	17.658301000000002	18.536678999999999	18.689965999999998	12.006603999999999
EscalH1.4G180600.1.v1.1	4.7297560000000001	2.468871	10.608888	6.4149250000000002	3.7278289999999998	2.0172639999999999	4.2627220000000001	2.9925510000000002	4.1626529999999997	2.3713299999999999	3.085931	2.3246720000000001	1.7093069999999999	1.431249	1.9404809999999999	1.333073
EscalH1.1G576700.1.v1.1	10.732151999999999	7.6469870000000002	5.8567239999999998	10.818034000000001	7.438167	4.4295260000000001	6.9427009999999996	6.7383610000000003	7.7002249999999997	8.8821759999999994	8.9699729999999995	8.2616150000000008	5.4007829999999997	5.0786749999999996	5.0821440000000004	4.205406
EscalH1.6G369200.1.v1.1	86.989275000000006	226.560925	79.527833000000001	82.580337999999998	98.789599999999993	181.95735400000001	71.616150000000005	52.532276000000003	52.565671999999999	51.663069	54.158670000000001	52.727418	38.770761	38.583489	39.685597000000001	32.055325000000003
EscalH1.1G109400.1.v1.1	1.6171899999999999	3.3221599999999998	1.5038629999999999	1.4067810000000001	4.0897360000000003	4.4015789999999999	3.4231500000000001	1.806503	1.751152	1.0188219999999999	1.4901340000000001	1.5288029999999999	1.86955	1.763252	1.850808	2.812014
EscalH1.3G309400.1.v1.1	8.8411760000000008	10.65227	9.7375410000000002	8.5554640000000006	11.309015	10.274984999999999	10.161954	7.5204060000000004	6.1640189999999997	4.6801139999999997	5.2487719999999998	4.8412090000000001	5.465236	6.0045359999999999	6.3303750000000001	4.6494
EscalH1.6G223600.1.v1.1	1.5183739999999999	0.097878999999999994	5.4186569999999996	1.2596339999999999	1.5495840000000001	0.111526	1.2780050000000001	5.5813160000000002	5.1310279999999997	2.9287359999999998	4.3215899999999996	3.9679639999999998	6.6320079999999999	6.4791699999999999	6.2228919999999999	1.4975240000000001
EscalH1.4G479000.1.v1.1	15.458816000000001	15.905521	14.73934	14.936185999999999	16.458037999999998	16.635342999999999	16.436031	14.051434	12.669438	10.919783000000001	11.456911	12.682575999999999	10.976226	11.455033999999999	12.038309999999999	9.5413139999999999
EscalH1.2G327900.1.v1.1	2.658547	1.0266169999999999	1.039466	3.1388799999999999	0.98353599999999997	1.3328549999999999	1.013828	3.8730169999999999	5.1497919999999997	6.4445399999999999	6.1752500000000001	6.1303869999999998	5.4718790000000004	4.6415940000000004	4.2114570000000002	5.0038749999999999
EscalH1.2G249400.1.v1.1	0	0	0	0.151694	0	0	0	0.059655	0	0.064835000000000004	0	0	0.058610000000000002	0.062813999999999995	0	0
EscalH1.4G140500.1.v1.1	25.462389999999999	26.083404000000002	28.600200000000001	23.861363000000001	26.572433	26.083404999999999	27.281105	24.952847999999999	21.616638999999999	17.142133000000001	17.986792999999999	19.413024	20.074581999999999	21.690549000000001	22.128709000000001	17.477191000000001
EscalH1.6G032300.1.v1.1	0	0.018414	0.062720999999999999	0.018322999999999999	0	0	0.055666	0.11214499999999999	0.099727999999999997	0.036733000000000002	0.063601000000000005	0.019588999999999999	0.017767999999999999	0	0.029415	0.074744000000000005
EscalH1.2G233500.1.v1.1	1.908517	1.827129	4.2706850000000003	1.4402219999999999	2.9814069999999999	2.248408	2.1306080000000001	3.4792160000000001	3.058354	1.7007650000000001	2.2280160000000002	3.463301	2.8275239999999999	2.054662	2.3941219999999999	0.74748400000000004
EscalH1.6G015300.1.v1.1	0	0.038327	0	0	0	0	0	0	0	0	0	0	0	0	0	0
EscalH1.1G056900.1.v1.1	0.36433300000000002	0.103696	0	0.22870299999999999	0.29322799999999999	0.47276800000000002	0.090529999999999999	18.870346999999999	32.444786999999998	32.796731999999999	38.184364000000002	37.009070999999999	35.828209999999999	36.843952999999999	31.375629	14.684633
EscalH1.1G483100.1.v1.1	1.616652	1.5010889999999999	1.7820510000000001	1.4450670000000001	1.3033999999999999	1.687046	1.5559350000000001	1.2628060000000001	0.88532699999999998	0.72886499999999999	0.90680799999999995	0.74584399999999995	0.69986300000000001	0.73743599999999998	0.67301800000000001	0.63756900000000005
EscalH1.5G018200.1.v1.1	2.9554019999999999	2.980477	1.68723	2.7885409999999999	4.4331769999999997	4.0626119999999997	3.4158840000000001	1.827207	2.6189740000000001	2.414053	2.2021739999999999	2.7995559999999999	2.6500409999999999	2.6601970000000001	3.2171479999999999	3.7759459999999998
EscalH1.1G600200.1.v1.1	0.16164500000000001	0.086497000000000004	0.083682000000000006	0.11984400000000001	0.19411800000000001	0.077649999999999997	0.041292000000000002	0.120905	0.207792	0.18435099999999999	0.32067499999999999	0.16447899999999999	0.189632	0.19031999999999999	0.14188100000000001	0.410383
EscalH1.5G359700.1.v1.1	1.102028	0.26646999999999998	0.069422999999999999	0.097321000000000005	0.44316899999999998	0.060734999999999997	0	0.68870200000000004	0.23413200000000001	0.43709900000000002	0.44855600000000001	0.35059600000000002	0.169104	0.302062	0.25584099999999999	0.058630000000000002
EscalH1.5G209700.1.v1.1	389.10438599999998	396.49219900000003	499.98201899999998	409.46607799999998	534.78318899999999	490.78976599999999	543.65169700000001	383.52054299999998	279.64874200000003	168.935542	187.69471999999999	191.05522099999999	214.03159299999999	208.75876299999999	214.77255700000001	119.636696
EscalH1.6G287600.1.v1.1	0.39192300000000002	0.50167200000000001	0.54898800000000003	0.17363500000000001	0.16112000000000001	0.37223800000000001	0.30676199999999998	0.30528699999999998	0.27011000000000002	0.36024600000000001	0.34153800000000001	0.45437100000000002	0.218417	0.34290900000000002	0.236155	0.041170999999999999
EscalH1.1G434300.1.v1.1	1.285182	0.80423599999999995	1.0264340000000001	1.3834489999999999	0.85635499999999998	1.1947019999999999	1.225757	2.2850640000000002	2.2051750000000001	2.3563909999999999	2.6054930000000001	2.7406480000000002	1.9606699999999999	1.8092509999999999	1.8342670000000001	0.95244099999999998
EscalH1.3G191200.1.v1.1	4.8242209999999996	4.7210859999999997	5.3941340000000002	5.9776999999999996	4.4352790000000004	3.7101549999999999	4.3733129999999996	3.9324729999999999	2.736567	3.4065279999999998	3.1841390000000001	2.9032520000000002	2.316732	2.373586	3.6932119999999999	1.273013
EscalH1.1G391200.1.v1.1	31.671250000000001	33.564241000000003	30.946974000000001	32.827724000000003	29.838816999999999	37.041181000000002	30.48958	31.14246	32.349456000000004	31.942577	34.074444	31.920755	30.871791999999999	31.054472000000001	31.947824000000001	33.211013999999999
EscalH1.2G383900.1.v1.1	24.822519	19.592428999999999	18.549205000000001	24.231819999999999	18.907056999999998	16.619074000000001	18.429442000000002	19.821325000000002	21.666463	18.420323	22.481055000000001	21.353652	18.801333	17.388248000000001	17.946925	9.0832940000000004
EscalH1.5G039000.1.v1.1	5.8383409999999998	6.0238959999999997	6.0162050000000002	5.9316760000000004	6.5161319999999998	6.5243039999999999	6.5923970000000001	4.9751099999999999	4.4629339999999997	3.617232	4.0677770000000004	3.8832279999999999	3.8575400000000002	4.6859950000000001	4.113982	3.0770019999999998
EscalH1.3G064800.1.v1.1	16.244782000000001	18.923573000000001	15.419034	17.141864000000002	15.927714	16.547302999999999	16.852060999999999	16.273599999999998	15.571517	14.716635	15.587370999999999	15.215596	17.498601000000001	16.627780000000001	17.373097000000001	16.369685
EscalH1.1G427100.1.v1.1	0.15360199999999999	0.22273899999999999	3.0831810000000002	0.67255200000000004	0.70213599999999998	0	0.85739600000000005	1.8054300000000001	0.70831699999999997	0.48686299999999999	0.46380300000000002	0.10131900000000001	0.325409	0.16703499999999999	0.11798699999999999	0.96279700000000001
EscalH1.4G211100.1.v1.1	0	0	0	0	0	0	0	0	0	0	0	0	0	0	0	0
EscalH1.3G278500.1.v1.1	1.2510950000000001	6.9951379999999999	0.55423299999999998	2.025668	0.99500599999999995	7.1214279999999999	1.8077810000000001	1.6802889999999999	1.9348129999999999	2.1695549999999999	3.265031	2.7457240000000001	3.834425	3.5257610000000001	3.9016540000000002	0.059783000000000003
EscalH1.4G138700.1.v1.1	14.108311	11.812925999999999	10.336473	14.02356	16.056180999999999	13.749670999999999	14.742917	11.109907	11.57551	15.064536	13.122256999999999	13.866201999999999	16.702795999999999	16.368706	17.337911999999999	20.297097000000001
EscalH1.3G259400.1.v1.1	9.7581749999999996	11.202970000000001	7.5959940000000001	9.9572590000000005	10.969338	10.482115	10.495075999999999	9.1804129999999997	8.8382400000000008	8.7473299999999998	9.1757399999999993	9.6621249999999996	9.5548120000000001	9.976388	9.7403530000000007	7.477093
EscalH1.1G626900.1.v1.1	0	0	0	0	0	0	0	0	0	0.035277000000000003	0.015727000000000001	0	0	0	0	0
EscalH1.5G289800.1.v1.1	20.724727000000001	18.338716999999999	17.883005000000001	19.373695999999999	25.866672999999999	19.446629000000001	22.803241	20.011334000000002	20.907271999999999	22.297547000000002	22.681065	23.137513999999999	27.231151000000001	27.534199999999998	27.214428999999999	25.229156
EscalH1.3G293900.1.v1.1	37.630814000000001	62.415393999999999	111.42235100000001	38.258254000000001	43.128273	79.127636999999993	40.499772999999998	79.250913999999995	68.283655999999993	65.137414000000007	52.350881999999999	45.108215000000001	36.608522999999998	39.881647000000001	38.348801999999999	65.463442999999998
EscalH1.2G174400.1.v1.1	67.905238999999995	70.491191000000001	66.528717	66.875857999999994	69.996290000000002	72.106551999999994	68.332279999999997	71.328339	79.735309000000001	83.789450000000002	87.210925000000003	85.011964000000006	92.025617999999994	90.84169	91.561288000000005	69.803584000000001
EscalH1.6G247500.1.v1.1	0.036828	0	0.011205	0	0.051584999999999999	0.019539999999999998	0.027439000000000002	0.072692999999999994	0.065056000000000003	0.091077000000000005	0.054073000000000003	0.091240000000000002	0.11519	0.104506	0.15401599999999999	0.073418999999999998
EscalH1.1G537200.1.v1.1	240.537779	211.83953500000001	274.76521000000002	239.97830500000001	224.56137699999999	204.05650399999999	224.575862	199.81928300000001	179.97392600000001	155.070122	166.292269	161.30276599999999	154.19643500000001	161.84713500000001	153.415818	104.26912400000001
EscalH1.6G101900.1.v1.1	1.65612	2.047555	2.1410369999999999	1.6063559999999999	1.7887459999999999	2.123176	1.6089659999999999	1.3009459999999999	1.0269870000000001	0.82402399999999998	0.70643999999999996	0.988734	0.67992600000000003	0.67731200000000003	0.73895100000000002	0.89923799999999998
EscalH1.3G405700.1.v1.1	111.66674399999999	128.041651	111.52788	107.12782	110.050175	115.330972	109.288258	122.033395	124.367859	125.15722599999999	125.74085599999999	125.346537	136.57060000000001	137.81619900000001	136.787856	134.674543
EscalH1.1G416200.1.v1.1	0.020091000000000001	0.116593	0.024358999999999999	0.084515999999999994	0.15665899999999999	0.063767000000000004	0	0.099196999999999994	0.060836000000000001	0.021978999999999999	0.058831000000000001	0.019983000000000001	0.058132000000000003	0.020774000000000001	0.035392	0.020088000000000002
EscalH1.6G010400.1.v1.1	15.476514999999999	11.501325	15.933987999999999	14.343887	22.950756999999999	17.750453	20.980121	15.863636	11.167171	7.700723	7.6890980000000004	7.1881510000000004	5.6459820000000001	5.2802790000000002	5.2637029999999996	2.6863389999999998
EscalH1.5G148100.1.v1.1	3.2780140000000002	4.1216540000000004	11.284601	2.8560840000000001	3.5867969999999998	4.0235529999999997	2.6986059999999998	6.7231040000000002	4.0169680000000003	0.68312300000000004	1.009382	0.98938099999999995	0.58321699999999999	0.873471	0.67013599999999995	0.19502900000000001
EscalH1.5G034600.1.v1.1	76.117082999999994	86.274748000000002	76.379493999999994	77.402247000000003	75.830090999999996	91.341012000000006	82.620587	95.097873000000007	101.79617	118.448566	106.58992000000001	104.899371	125.71983899999999	125.133149	124.529526	170.215834
EscalH1.1G620600.1.v1.1	0.30171799999999999	0	0	0.031689000000000002	0.16645699999999999	0	0.074945999999999999	0.037277999999999999	0	0.040952000000000002	0	0	0	0.039129999999999998	0.033244000000000003	0.037900999999999997
EscalH1.2G480400.1.v1.1	176.411351	153.76034200000001	169.142989	180.39164099999999	153.31400199999999	156.377736	155.98108300000001	161.08376100000001	170.002813	169.588494	184.00014200000001	175.62900400000001	161.43018699999999	162.90995100000001	163.213842	155.427257
EscalH1.4G322300.1.v1.1	10.627254000000001	13.486838000000001	11.11984	9.1344860000000008	11.106137	13.135643	9.8824520000000007	11.164016	10.881764	11.736677999999999	10.916566	11.18009	12.875022	12.447926000000001	12.264877	12.45172
EscalH1.1G176700.1.v1.1	67.900613000000007	35.740957000000002	67.615487000000002	66.808401000000003	69.854754	51.977871	69.845005	41.113453999999997	29.446352000000001	15.991531	19.388072000000001	17.407667	18.693528000000001	20.749953999999999	18.560344000000001	5.1800990000000002
EscalH1.3G376700.1.v1.1	0.44275599999999998	0.49454700000000001	0.78539800000000004	0.40125699999999997	0.22801099999999999	0.27047300000000002	0.118423	0.26901399999999998	0.154697	0.074617000000000003	0	0.016920000000000001	0.016414000000000002	0.035195999999999998	0	0.017011999999999999
EscalH1.1G509400.1.v1.1	9.6031429999999993	12.098234	9.3728680000000004	12.996721000000001	32.631819	4.5161930000000003	21.437975000000002	8.5901870000000002	11.359747	7.422955	0.83641799999999999	4.3628109999999998	3.3428550000000001	0.91061999999999999	1.481168	0
EscalH1.6G203200.1.v1.1	14.732675	15.036182	14.410895999999999	13.763809999999999	13.212434999999999	13.972633999999999	12.576060999999999	13.891083999999999	12.705685000000001	14.135373	13.204501	13.335139	11.997686	12.891178	11.745241999999999	13.175549
EscalH1.3G263400.1.v1.1	5.3399840000000003	1.867351	0.129332	4.4828130000000002	1.771053	1.429306	1.1915119999999999	227.00738999999999	327.84055799999999	274.924823	476.49709899999999	414.09361999999999	372.54756099999997	451.85455999999999	369.31990500000001	113.109263
EscalH1.4G123800.1.v1.1	3.5122949999999999	2.6789999999999998	2.7874469999999998	3.1960670000000002	3.0249769999999998	3.0328170000000001	2.590732	2.0819399999999999	1.687025	1.4318029999999999	1.6868179999999999	1.591669	1.4174290000000001	1.9636990000000001	1.415295	1.2369650000000001
EscalH1.6G200700.1.v1.1	15.666938999999999	0.876803	1.647572	15.540367	3.9948250000000001	2.1420819999999998	3.974186	7.0739520000000002	10.355138999999999	17.467876	14.69167	13.591529	9.9869140000000005	10.172230000000001	10.467525	18.745418000000001
EscalH1.5G381100.1.v1.1	9.0039569999999998	10.822863999999999	9.0039890000000007	8.9091190000000005	10.052849	10.204723	9.1326090000000004	8.2536810000000003	7.2046749999999999	6.8981729999999999	7.8302569999999996	7.5939480000000001	7.1095030000000001	6.5301239999999998	6.4169689999999999	6.616816
EscalH1.2G351000.1.v1.1	17.182863000000001	11.716597	16.820647000000001	20.699112	14.699156	12.3117	13.866723	12.559409	12.582558000000001	13.312779000000001	11.185157999999999	13.822901999999999	13.005649999999999	15.247102999999999	11.362966	8.5323100000000007
EscalH1.6G035100.1.v1.1	24.624537	26.062663000000001	23.022929999999999	23.104576000000002	23.007581999999999	23.369378000000001	21.685597999999999	19.065187000000002	16.171762999999999	11.351596000000001	13.202571000000001	14.496956000000001	14.433909999999999	13.280794	13.446339	9.7293780000000005
EscalH1.6G030000.1.v1.1	0	0.11097799999999999	0	0.080904000000000004	0.10573299999999999	0	0	0	0	0.052086	0	0.19351499999999999	0.046732999999999997	0	0	0
EscalH1.6G012100.1.v1.1	0.33597700000000003	0	0	0.42375499999999999	0.71425799999999995	0	0.50069799999999998	0	0	0	0	0	0	0	0	0
EscalH1.2G314900.1.v1.1	40.950011000000003	43.364261999999997	42.2453	40.297674000000001	38.528875999999997	40.272252999999999	37.624637	37.329346000000001	33.781357	34.321823999999999	35.560898000000002	33.974445000000003	37.868448000000001	36.957962000000002	37.578656000000002	31.836697999999998
EscalH1.2G482100.1.v1.1	5.9619090000000003	4.9313469999999997	6.1628249999999998	6.0609580000000003	6.2185569999999997	5.8768469999999997	5.7544310000000003	5.8579030000000003	5.5413059999999996	4.6061550000000002	4.5298610000000004	4.9648649999999996	5.1282399999999999	4.9028260000000001	5.0663150000000003	4.3927680000000002
EscalH1.4G319800.1.v1.1	1.416701	1.208798	0.959623	1.61252	0.88153099999999995	0.61704499999999995	1.0348919999999999	2.0162529999999999	2.1869710000000002	1.8455760000000001	2.9481109999999999	2.7152059999999998	3.6393499999999999	3.4904169999999999	4.1859149999999996	1.8135429999999999
EscalH1.3G326300.1.v1.1	7.3016370000000004	4.7015830000000003	2.768357	7.1883319999999999	9.6446830000000006	6.6315869999999997	8.8858859999999993	12.938127	18.015940000000001	28.318911	22.905553000000001	18.939526999999998	38.898387999999997	40.281694999999999	35.780821000000003	43.085386999999997
EscalH1.1G126300.1.v1.1	0	0	0	0.030887999999999999	0.020464	0	0	0	0.074103000000000002	0.040188000000000001	0.053768999999999997	0	0.053088000000000003	0.094861000000000001	0.032330999999999999	0
EscalH1.1G232500.1.v1.1	14.435693000000001	15.654562	13.159276999999999	13.871708999999999	11.83562	14.300599	11.780722000000001	10.965583000000001	10.557235	9.2239889999999995	10.377606	11.352494	8.3185009999999995	8.8841439999999992	9.2161629999999999	8.2887190000000004
EscalH1.4G372700.1.v1.1	29.741454999999998	17.562246999999999	18.063157	28.370815	29.497022999999999	18.681348	23.894019	22.817140999999999	26.883811999999999	27.577677000000001	28.723614999999999	28.362341000000001	21.170266999999999	21.876263000000002	21.524031999999998	18.37049
EscalH1.6G280800.1.v1.1	0.34867900000000002	0.96700399999999997	0.75689099999999998	0.46872799999999998	0.38520300000000002	1.065178	0.27706399999999998	0.93010700000000002	1.6183179999999999	1.932626	1.457495	2.1254170000000001	0.94413599999999998	1.6626860000000001	1.105971	1.1200209999999999
EscalH1.1G215500.1.v1.1	25.193470999999999	31.825531999999999	27.634008000000001	25.290444000000001	23.832253999999999	26.548168	23.632671999999999	27.034455000000001	26.501846	25.136896	26.764426	26.530625000000001	23.678585999999999	21.328672999999998	22.835215999999999	20.094878999999999
EscalH1.6G373500.1.v1.1	61.484769	47.275053999999997	68.478626000000006	56.698852000000002	76.967619999999997	65.584474	83.555188000000001	58.031354	39.834088999999999	25.048044999999998	23.906033000000001	27.358865000000002	32.098531000000001	30.900773000000001	32.837716999999998	21.581157000000001
EscalH1.5G019400.1.v1.1	59.846468999999999	80.480862000000002	66.150564000000003	55.352113000000003	74.396727999999996	83.159406000000004	65.475193000000004	51.388637000000003	42.686359000000003	35.230845000000002	33.823239999999998	35.227680999999997	29.889747	28.628720000000001	28.690897	25.390298999999999
EscalH1.1G528600.1.v1.1	14.747183	15.034117	13.863702999999999	13.512994000000001	14.763261	15.137354999999999	14.048190999999999	15.416703999999999	17.554043	17.374390999999999	17.560231999999999	17.918530000000001	19.578544000000001	18.737300000000001	18.513145000000002	17.233557000000001
EscalH1.1G627800.1.v1.1	5.6113520000000001	3.1720760000000001	1.923171	4.2772370000000004	10.324369000000001	3.996038	7.4685139999999999	4.658442	8.1896529999999998	13.583971999999999	11.360934	7.0999439999999998	9.9180700000000002	10.80119	10.649442000000001	23.065213
EscalH1.6G365900.1.v1.1	6.1927510000000003	6.2412510000000001	4.5857489999999999	6.3098000000000001	5.7987700000000002	5.9409789999999996	5.6318469999999996	6.1400050000000004	5.6976040000000001	6.5819419999999997	6.9214830000000003	7.6140189999999999	7.6325019999999997	7.4184869999999998	8.0372280000000007	5.8414609999999998
EscalH1.1G461700.1.v1.1	66.401769999999999	61.000498	64.761630999999994	67.178933999999998	68.302732000000006	60.329222999999999	64.655450000000002	49.169187000000001	47.277808999999998	47.152172999999998	44.140687	40.645356999999997	45.708798000000002	43.202457000000003	43.220038000000002	41.758740000000003
EscalH1.2G248200.1.v1.1	12.983459999999999	13.095703	12.929807	12.743588000000001	11.502872	12.74635	10.995844999999999	9.9905600000000003	8.7562599999999993	8.0254770000000004	8.5353209999999997	8.1552830000000007	7.7392659999999998	6.9401279999999996	7.8410970000000004	6.7876510000000003
EscalH1.1G108200.1.v1.1	0.87792800000000004	0.82420300000000002	0.83858600000000005	0.81871799999999995	0.83557000000000003	0.73121000000000003	0.80649199999999999	0.75465700000000002	0.676651	0.454181	0.55438299999999996	0.56133999999999995	0.51786900000000002	0.52603599999999995	0.62334999999999996	0.263488
EscalH1.3G308200.1.v1.1	0.78128299999999995	2.549261	0	0	0.216502	3.2491810000000001	0	0	0	1.254183	0.183839	0.25605	0	0.135046	0	3.1909960000000002
EscalH1.1G541000.1.v1.1	0.043198	0.13391500000000001	0.087462999999999999	0.048480000000000002	0.03218	0.045774000000000002	0.042915000000000002	0.02843	0.058138000000000002	0.078956999999999999	0	0.028589	0.027744000000000001	0.014873000000000001	0.050721000000000002	0.028749
EscalH1.6G368400.1.v1.1	37.337470000000003	40.718811000000002	29.740627	34.576619999999998	44.547910999999999	46.144759000000001	41.492111999999999	34.792172999999998	34.653422999999997	34.546827999999998	35.530872000000002	37.516202999999997	45.599922999999997	45.339134999999999	45.372089000000003	40.185696999999998
EscalH1.1G271600.1.v1.1	141.76066299999999	137.356134	129.99694	142.08549199999999	129.72943699999999	133.127002	138.18210199999999	148.00450599999999	155.95102	165.92660699999999	158.686554	164.425872	148.17231200000001	156.39813699999999	159.14956599999999	167.41874899999999
EscalH1.1G526300.1.v1.1	16.844054	20.779235	19.719304999999999	15.282522	17.584779999999999	18.145047000000002	15.884425999999999	15.80311	15.178786000000001	14.185427000000001	13.562409000000001	14.681507	13.383893	13.142051	14.076879999999999	11.241921
EscalH1.4G325100.1.v1.1	0.07374	0.142956	0.014940999999999999	0.103462	0.096240000000000006	0.091212000000000001	0.061046000000000003	0.036394000000000003	0.062026999999999999	0.12141200000000001	0.060101000000000002	0.073150000000000007	0.130185	0.15226999999999999	0.010822	0.47818500000000003
EscalH1.1G603700.1.v1.1	0.043610000000000003	0	0.079264000000000001	0	0.048533	0.046116999999999998	0.151639	0.021534000000000001	0.022009000000000001	0	0	0	0	0	0	0.021812999999999999
EscalH1.4G320000.1.v1.1	0.46578599999999998	0	1.0766739999999999	0.193576	0.47878399999999999	0.23688000000000001	1.153548	1.3873770000000001	0.469723	0	0.21907399999999999	0	0.45861800000000003	0	0	0
EscalH1.1G057800.1.v1.1	0	0	0	0	0	0	0	0	0	0	0	0	0	0	0	0
EscalH1.6G142200.1.v1.1	9.8470340000000007	9.3656210000000009	6.4640000000000004	10.178407	10.763063000000001	11.769615	9.3609980000000004	8.1173450000000003	8.8400499999999997	9.6520899999999994	11.051209999999999	9.4376510000000007	10.358604	10.492488	10.513866	8.8695009999999996
EscalH1.2G326800.1.v1.1	0.12676899999999999	0.38120399999999999	0	0.43923200000000001	0.59452000000000005	0.34712500000000002	0.32620399999999999	0	0.33503899999999998	0.141347	0.32081500000000002	0.13276399999999999	0.50852200000000003	0.13105600000000001	0	0
EscalH1.3G258200.1.v1.1	171.33999800000001	194.03002900000001	178.97919200000001	162.59493900000001	162.21850800000001	187.97439600000001	169.58297999999999	191.75890899999999	194.454454	213.917666	204.27677600000001	202.18849700000001	217.90888899999999	222.60327100000001	225.26643100000001	237.373088
EscalH1.1G508200.1.v1.1	4.359788	5.0206540000000004	5.4072100000000001	4.3731869999999997	5.3579470000000002	4.6961849999999998	4.2778270000000003	4.0989760000000004	3.971619	3.4426610000000002	3.8873570000000002	3.7972070000000002	3.2800889999999998	3.5763769999999999	2.8461029999999998	4.3038850000000002
EscalH1.1G141000.1.v1.1	0.77356499999999995	2.0598640000000001	0.72008000000000005	1.422588	1.8853489999999999	2.173152	1.0797220000000001	1.431319	0.90312899999999996	0.74181799999999998	1.4423699999999999	1.5289079999999999	1.0214129999999999	1.045058	0.85411899999999996	0.25773400000000002
EscalH1.3G341000.1.v1.1	0.914192	0.477715	0.962171	1.0659460000000001	0.42808499999999999	0.14715900000000001	0.57722899999999999	0.32373600000000002	0.196601	0.24615999999999999	0.081207000000000001	0.19193499999999999	0.080641000000000004	0	0.12300999999999999	0
EscalH1.4G107700.1.v1.1	20.983049999999999	16.755130000000001	22.335007999999998	19.430707000000002	20.004014999999999	14.585820999999999	18.532876000000002	15.132152	17.836303000000001	15.28021	16.463512000000001	15.365575	13.284266000000001	12.068746000000001	13.022489	7.0383360000000001
EscalH1.5G360200.1.v1.1	1.6704639999999999	1.3633900000000001	2.2045270000000001	2.0125540000000002	2.2695820000000002	1.4588319999999999	1.7742599999999999	1.784324	1.423019	0.99082499999999996	1.0056430000000001	0.94653100000000001	0.89489799999999997	1.071375	0.90544199999999997	1.140252
EscalH1.1G382900.1.v1.1	0.23835300000000001	0.49389300000000003	0.45098199999999999	0.12923200000000001	0.30884600000000001	0.35622799999999999	0.19445499999999999	0.20935300000000001	0.12659599999999999	0.14630299999999999	0.079696000000000003	0.073715000000000003	0.126357	0.16145499999999999	0.120404	0.157085
EscalH1.3G182900.1.v1.1	10.436696	22.378546	22.197955	11.786318	60.077599999999997	73.111778000000001	55.049841999999998	27.773161999999999	16.424185999999999	3.4994879999999999	4.7478410000000002	4.0595299999999996	19.378854	18.915065999999999	17.646115999999999	16.939613999999999
EscalH1.4G187800.1.v1.1	0.051312000000000003	0	0	0.043152999999999997	0	0.10840900000000001	0.076466999999999993	0.076026999999999997	0	0.028001000000000002	0	0	0	0.026557000000000001	0	0
EscalH1.1G047300.1.v1.1	0.249308	0.093175999999999995	0.329457	0.22877700000000001	0.20169100000000001	0.45527000000000001	0.18013299999999999	0.111919	0.25163600000000003	0.074302000000000007	0.32157599999999997	0.27074100000000001	0.28431800000000002	0.25791599999999998	0.35937200000000002	0.045356
EscalH1.1G414100.1.v1.1	0	0	0	0	0	0	0	0	0	0.123834	0	0	0.693581	0.37159500000000001	0.41606300000000002	0.120902
EscalH1.4G231300.1.v1.1	6.9365699999999997	7.6352019999999996	6.2390379999999999	6.9051119999999999	7.7637989999999997	7.7793169999999998	7.193594	4.8119560000000003	4.532159	3.369122	4.1319840000000001	4.4313000000000002	3.786111	3.9002080000000001	3.9161679999999999	2.3313649999999999
EscalH1.2G201000.1.v1.1	0.91709700000000005	0	0	0.63727100000000003	0.47956700000000002	0.15668199999999999	0.75905299999999998	0.45551599999999998	0.30853000000000003	0.15917700000000001	0.72432799999999997	0.94465600000000005	0.45172800000000002	0.96821900000000005	0.26991300000000001	0
EscalH1.3G328600.1.v1.1	0	0	0	0	0	0	0	0	0	0	0	0	0	0	0	0.172571
EscalH1.6G350700.1.v1.1	0.40532699999999999	0.32177299999999998	0.46537000000000001	0.37687999999999999	0	0.067686999999999997	0	0.35814800000000002	0.66750299999999996	0.62979799999999997	0.77020200000000005	0.57312700000000005	0.782057	0.75017699999999998	0.62011400000000005	0.19204099999999999
EscalH1.2G031700.1.v1.1	0.11101	0.042966999999999998	0.15711	0.14011199999999999	0.123765	0.058749000000000003	0.11028399999999999	0	0	0.020254000000000001	0	0.018391999999999999	0.017839000000000001	0.057376000000000003	0	0
EscalH1.1G128600.1.v1.1	2.620231	3.0196839999999998	2.0323359999999999	2.2464970000000002	2.3692000000000002	3.4772090000000002	2.0764429999999998	1.705795	2.3152590000000002	2.107793	3.0700590000000001	2.5278900000000002	1.426661	1.4660629999999999	1.7107920000000001	1.5767690000000001
EscalH1.1G512800.1.v1.1	22.199303	16.983391999999998	14.451654	21.919193	15.605085000000001	17.250874	15.054537	32.336134000000001	40.741230000000002	51.808698	49.948104999999998	48.569125999999997	51.687412000000002	50.846232999999998	52.041499000000002	54.958787999999998
EscalH1.1G535800.1.v1.1	11.626953	12.529730000000001	12.032871	13.188510000000001	12.577462000000001	15.527714	12.987375999999999	13.078220999999999	14.42535	13.14156	14.290323000000001	12.847569	15.026266	13.79616	14.240936	11.925813
EscalH1.4G305000.1.v1.1	9.8437619999999999	12.869726	10.489183000000001	9.6848609999999997	8.0318939999999994	10.321802999999999	7.792719	6.2845219999999999	5.2518190000000002	3.5238230000000001	4.033595	4.0562120000000004	3.4959220000000002	3.419089	3.3534079999999999	2.1740439999999999
EscalH1.3G306400.1.v1.1	19.184073999999999	20.272924	26.754021999999999	20.545366000000001	14.656662000000001	10.476369999999999	14.814792000000001	17.870215999999999	16.530875000000002	13.960864000000001	15.482632000000001	13.673147	9.8965169999999993	10.403769	10.047435999999999	5.0007429999999999
EscalH1.4G300100.1.v1.1	0.79014099999999998	0.80141899999999999	0.47824100000000003	0.87221800000000005	0.466422	0.991448	0.68687600000000004	0.41461100000000001	0.39875500000000003	0.40439599999999998	0.45738600000000001	0.31975999999999999	0.16685800000000001	0.20443500000000001	0.36980099999999999	0.24721199999999999
EscalH1.1G106400.1.v1.1	49.610658999999998	56.331325	61.708151000000001	48.071860000000001	44.291172000000003	54.155006999999998	47.197232999999997	41.920935	35.445079999999997	29.408836000000001	28.968070999999998	29.900679	26.897964000000002	25.976150000000001	26.711275000000001	20.432866000000001
EscalH1.2G335300.1.v1.1	30.520263	43.429118000000003	31.364723999999999	30.618725000000001	28.205828	39.476629000000003	26.585777	29.220219	30.766054	32.892474	33.970122000000003	35.021236999999999	29.974582999999999	29.200016999999999	30.175612000000001	30.764205
EscalH1.6G366200.1.v1.1	1.6531480000000001	1.8120970000000001	0.99493799999999999	1.596954	1.63849	1.1737679999999999	1.4993669999999999	0.98059200000000002	1.418177	0.58255400000000002	0.88268100000000005	0.96696300000000002	1.0007779999999999	0.94406599999999996	0.72869099999999998	0.45733499999999999
EscalH1.1G579700.1.v1.1	5.7421410000000002	6.541868	8.3715229999999998	5.6703299999999999	5.6055960000000002	5.6991139999999998	5.2906610000000001	6.8202660000000002	5.2918659999999997	3.5491329999999999	5.2783420000000003	5.4024919999999996	4.8360139999999996	5.7655029999999998	4.7458070000000001	3.3078449999999999
EscalH1.2G312300.1.v1.1	0.142793	0.10224999999999999	0.13359299999999999	0.073982000000000006	0.196743	0.093200000000000005	0.130941	0.628807	0.72067599999999998	0.84445199999999998	0.81684100000000004	0.80462	0.81425199999999998	0.72562099999999996	0.78337999999999997	0.70107399999999997
EscalH1.1G075500.1.v1.1	34.303922999999998	34.463524999999997	34.234934000000003	33.501241999999998	41.942075000000003	38.248226000000003	38.021940000000001	31.856231000000001	32.097431	30.742948999999999	31.033138999999998	31.189924999999999	26.467911000000001	27.186225	27.388417	27.060413
EscalH1.6G272100.1.v1.1	149.932402	152.230873	140.204418	150.399101	139.162859	146.04575	141.06104400000001	135.86262500000001	137.77677600000001	143.84362300000001	142.258476	135.738102	133.053247	130.99981600000001	131.60667000000001	132.795143
EscalH1.1G059900.1.v1.1	0.024365000000000001	0	0	0	0.054156000000000003	0	0.024205999999999998	0.096262	0.024591999999999999	0.079819000000000001	0.047511999999999999	0.024268999999999999	0.047038999999999997	0.050429000000000002	0.042929000000000002	0.097567000000000001
EscalH1.3G360500.1.v1.1	29.579478000000002	31.311191999999998	24.699721	27.526240999999999	29.744627999999999	32.317024000000004	29.675246999999999	25.272971999999999	24.863737	24.373473000000001	23.978268	25.230157999999999	23.783795000000001	24.066309	22.427938000000001	20.176880000000001
EscalH1.1G160500.1.v1.1	0	0.055728	0	0.02649	0.017572000000000001	0	0.031268999999999998	0.96085699999999996	1.293393	1.63863	2.0466540000000002	2.4828860000000001	1.1340760000000001	1.2033149999999999	1.3139829999999999	0.53186500000000003
EscalH1.3G133100.1.v1.1	19.003488000000001	22.681688999999999	17.635072999999998	19.545386000000001	23.790054000000001	21.450716	20.214618000000002	17.497268999999999	17.922867	18.599001000000001	17.360306999999999	18.759654999999999	16.961936000000001	18.512934999999999	18.586781999999999	22.701006
EscalH1.4G476000.1.v1.1	38.632159000000001	47.239756999999997	32.405788000000001	41.192529999999998	43.616326999999998	44.844290000000001	40.927636	33.569930999999997	35.413144000000003	37.891845000000004	38.959195999999999	37.144722999999999	37.819969999999998	36.212060999999999	37.106594999999999	31.943897
EscalH1.2G246400.1.v1.1	7.8061759999999998	11.02657	7.9419089999999999	7.1214579999999996	6.9636630000000004	14.721683000000001	6.8254479999999997	7.6408589999999998	7.5086040000000001	7.8735489999999997	7.6842779999999999	8.1698140000000006	6.2299090000000001	5.8477480000000002	5.87554	6.6524840000000003
EscalH1.1G333100.1.v1.1	0	0	0	0	0	0	0	0	0	0	0	0	0	0	0	0
EscalH1.3G403600.1.v1.1	1.6504160000000001	0.71442300000000003	0.41252899999999998	1.4298249999999999	3.1609289999999999	0.85685100000000003	2.4593940000000001	0.46327000000000002	0.73494700000000002	0.92201900000000003	0.64819300000000002	0.62681600000000004	0.59255800000000003	0.63530399999999998	0.66973899999999997	1.6322380000000001
EscalH1.1G093400.1.v1.1	6.3774649999999999	6.4521899999999999	3.1397740000000001	6.9294739999999999	7.8612830000000002	6.9062669999999997	8.0574700000000004	5.0276259999999997	6.0689330000000004	7.0243399999999996	7.2115970000000003	7.3781600000000003	7.803426	7.7692449999999997	8.8622040000000002	8.4761520000000008
EscalH1.5G356700.1.v1.1	3.2134689999999999	1.97113	4.5114429999999999	3.0374140000000001	3.4697429999999998	2.2911820000000001	2.729066	3.1909619999999999	2.9147799999999999	1.9905520000000001	2.0155120000000002	2.5506720000000001	2.6505269999999999	2.196453	2.4762	2.522068
EscalH1.2G470800.1.v1.1	225.95559800000001	141.99489299999999	155.62264200000001	212.50259700000001	161.113541	148.44347300000001	190.081695	146.99617699999999	131.07589400000001	101.868048	121.103667	119.753305	96.543724999999995	101.571293	105.37517200000001	87.190561000000002
EscalH1.6G157100.1.v1.1	40.926631999999998	43.730029000000002	44.256557999999998	40.523311	39.936025999999998	45.921573000000002	40.968142999999998	38.925364000000002	35.526750999999997	33.654445000000003	32.640898999999997	34.092314999999999	37.786116999999997	39.569232	36.606074999999997	42.618223
EscalH1.4G189900.1.v1.1	2.428744	6.44062	2.059129	2.1431290000000001	3.1679550000000001	7.8144879999999999	2.6284649999999998	3.6072109999999999	4.9228160000000001	5.2932240000000004	5.6284150000000004	5.4396649999999998	4.5322760000000004	5.6514740000000003	5.4248500000000002	1.816208
EscalH1.1G294800.1.v1.1	15.130813	15.993696	7.6873009999999997	12.985794	18.88748	16.590951	17.158852	17.212175999999999	18.095078999999998	28.441082999999999	23.342057	23.536465	23.174809	27.158971000000001	25.803093000000001	36.483767
EscalH1.2G104700.1.v1.1	16.052496000000001	12.887294000000001	13.184843000000001	15.166354	15.072511	11.957165	13.108979	12.332129999999999	12.228588	10.591545	11.678483999999999	13.190130999999999	10.851300999999999	11.556791	10.636763	6.4544550000000003
EscalH1.1G011600.1.v1.1	35.522671000000003	33.933235000000003	28.361674000000001	33.810808999999999	31.669568999999999	31.313659000000001	30.793921999999998	31.348514999999999	31.995473	27.359361	30.913955999999999	31.462997999999999	30.948564999999999	28.821404999999999	31.288056000000001	25.963007000000001
EscalH1.1G244700.1.v1.1	1.910128	0.81864099999999995	0	1.41917	0.30123	0.72349799999999997	0.68142199999999997	2.4166319999999999	4.2390340000000002	7.7447980000000003	6.9432980000000004	5.5951750000000002	3.2579560000000001	3.5813130000000002	3.4727320000000002	8.6307759999999991
EscalH1.5G279400.1.v1.1	75.562560000000005	80.741907999999995	74.900098	73.645655000000005	84.878649999999993	82.585863000000003	79.871448000000001	71.071027000000001	65.646272999999994	62.230759999999997	62.746200000000002	64.767764	72.475819999999999	74.156604999999999	74.100962999999993	62.744560999999997
EscalH1.5G258500.1.v1.1	0.27699000000000001	0.106845	0.26024799999999998	0.12936400000000001	0.102256	0	0	0	0.062125	0.13406499999999999	0.029957999999999999	0.092163999999999996	0.089241000000000001	0	0.054239999999999997	0.061733999999999997
EscalH1.2G184800.1.v1.1	9.5640309999999999	7.0928699999999996	3.5034130000000001	8.2645079999999993	11.620139999999999	8.2000259999999994	10.116571	13.245547999999999	19.869567	23.749898999999999	23.656621999999999	25.477136999999999	26.744792	24.905971999999998	24.676252000000002	20.066364
EscalH1.2G221100.1.v1.1	8.7117179999999994	9.8374419999999994	12.715479999999999	8.7141289999999998	8.9591089999999998	9.7014809999999994	8.7267159999999997	7.8457229999999996	5.5969939999999996	3.6094930000000001	3.9360309999999998	4.212491	3.4118689999999998	3.3071389999999998	3.4615230000000001	2.5176959999999999
EscalH1.1G438000.1.v1.1	0.27065899999999998	0.71435300000000002	0.093167	0.22740099999999999	0.255851	1.6687540000000001	0.46101500000000001	0.72617799999999999	0.50731199999999999	0.71344200000000002	0.75124199999999997	0.73528899999999997	0.748637	0.802477	0.64758300000000002	0.038866999999999999
EscalH1.1G063900.1.v1.1	15.150944000000001	14.543882	13.844733	15.129170999999999	14.565961	15.247712	14.960314	15.146172999999999	16.390854999999998	19.147499	17.224575000000002	16.370965000000002	17.539345999999998	17.513926000000001	17.502901000000001	21.297820999999999
EscalH1.1G419200.1.v1.1	0	0	0	0	0	0	0	0	0	0	0	0	0	0	0.088305999999999996	0.10223599999999999
EscalH1.3G470300.1.v1.1	10.267325	12.145864	11.148793	8.4602190000000004	11.0594	12.364708	9.5956539999999997	7.615799	5.7273209999999999	3.7565050000000002	3.9084639999999999	4.4460819999999996	3.8472490000000001	3.8986070000000002	4.1439510000000004	3.0942889999999998
EscalH1.1G560500.1.v1.1	7.1455359999999999	8.1604589999999995	3.7712940000000001	6.340198	7.0010960000000004	7.834022	6.1286350000000001	3.9299740000000001	4.1345929999999997	3.5745209999999998	3.928172	3.8331559999999998	3.546923	3.908185	3.4698600000000002	2.2097850000000001
EscalH1.6G225700.1.v1.1	0.40199299999999999	0.140235	0.179121	0.30454599999999998	0.089885999999999994	0.12782399999999999	0.093182000000000001	0.60846299999999998	0.90620900000000004	1.749466	1.3495010000000001	1.263272	1.5229729999999999	1.2869280000000001	1.321542	1.6715690000000001
EscalH1.4G317900.1.v1.1	24.953886000000001	29.087326999999998	27.438825999999999	25.006658999999999	23.6769	26.158456000000001	20.597943000000001	15.372881	12.824088	8.8149250000000006	10.954376999999999	10.638140999999999	9.2028730000000003	9.4370349999999998	9.1354000000000006	5.4228969999999999
EscalH1.5G308500.1.v1.1	3.1095259999999998	3.1441979999999998	3.0859930000000002	3.1534949999999999	4.0086349999999999	4.193988	3.2080579999999999	2.1791429999999998	1.9298729999999999	1.797477	1.880671	1.8406690000000001	1.691953	2.018176	1.953613	1.533598
EscalH1.1G112800.1.v1.1	3.177454	2.8435269999999999	4.0275819999999998	2.7212160000000001	2.2178140000000002	2.4795400000000001	1.9441489999999999	4.6109960000000001	4.8463120000000002	7.031307	5.5249350000000002	5.9978449999999999	5.5865539999999996	5.4566590000000001	5.0997459999999997	8.4554340000000003
EscalH1.3G335800.1.v1.1	124.9091	148.042957	138.023967	117.38414299999999	123.49923699999999	135.88064	121.27878800000001	140.67613	143.149472	151.87713500000001	139.302223	143.84103099999999	154.386842	150.516278	158.62858	161.063751
EscalH1.1G135800.1.v1.1	0	0	0	0	0	0	0	0	0	0	0	0	0	0	0	0
EscalH1.3G312800.1.v1.1	1.2914870000000001	0.70649799999999996	1.744051	1.2581340000000001	0.94869999999999999	0.74368400000000001	0.53554400000000002	1.7839799999999999	2.2054290000000001	3.4375230000000001	2.731751	2.5796610000000002	0.44498599999999999	0.44861299999999998	0.38851599999999997	0.55482900000000002
EscalH1.3G423200.1.v1.1	24.14161	27.701768000000001	29.281887000000001	22.738695	23.216097000000001	24.936360000000001	22.212381000000001	18.869319000000001	16.157012999999999	12.693996	12.976735	13.144373999999999	11.436997	12.678693000000001	13.107502999999999	11.994298000000001
EscalH1.2G090100.1.v1.1	8.0866039999999995	11.500601	9.4463699999999999	8.5920070000000006	9.4765180000000004	10.495355	8.4912150000000004	7.4135150000000003	6.5340889999999998	5.2254259999999997	6.1023740000000002	5.7844499999999996	5.5957109999999997	5.2437950000000004	5.5803520000000004	4.0814789999999999
EscalH1.2G095000.1.v1.1	15.981528000000001	16.82808	13.913828000000001	15.647629999999999	13.694222999999999	16.709885	14.337197	13.460095000000001	13.244795	10.887872	12.746104000000001	13.336845	11.922834	11.742610000000001	11.722842	9.6041589999999992
EscalH1.6G051400.1.v1.1	0.35188700000000001	0.15230299999999999	0.105904	0.51770899999999997	0.096839999999999996	0.18512799999999999	0.13125200000000001	0.34828999999999999	0.33713900000000002	0.616012	0.89703999999999995	0.75054600000000005	0.64008399999999999	0.50313200000000002	0.65996900000000003	0
EscalH1.2G330400.1.v1.1	0	0	0	0	0	0	0	0	0	0	0	0	0	0	0	0
EscalH1.1G506400.1.v1.1	19.688279000000001	16.591055999999998	13.033390000000001	20.045967999999998	12.189112	13.644686999999999	12.013945	19.666319999999999	24.883818999999999	40.912550000000003	36.654519000000001	33.086128000000002	22.877144000000001	23.622641999999999	23.993855	35.328363000000003
EscalH1.3G379700.1.v1.1	0	0	0.066968	0	0	0	0	0	0	0	0	0	0	0	0.048793000000000003	0.19425200000000001
EscalH1.1G179700.1.v1.1	0	0	0	0	0	0	0	0	0	0	0.138326	0.150091	0	0	0	0
EscalH1.5G144400.1.v1.1	72.817999	73.556692999999996	80.782551999999995	75.464262000000005	56.818277000000002	62.823241000000003	54.820695000000001	65.097909999999999	64.454896000000005	65.923129000000003	62.958146999999997	60.400654000000003	56.010570000000001	53.973652999999999	53.443925	49.426627000000003
EscalH1.5G036000.1.v1.1	0	0	0	0	0	0	0	0	0.070610999999999993	0	0	0.039772000000000002	0	0	0	0
EscalH1.5G206700.1.v1.1	117.317649	141.042551	132.91000199999999	114.535704	121.856359	131.11061799999999	121.648512	123.286208	114.958063	108.27431	107.412713	111.506056	109.842375	110.711414	112.26961300000001	108.67477100000001
EscalH1.5G365600.1.v1.1	18.143719999999998	15.799262000000001	21.395821999999999	17.552174000000001	17.061964	15.767306	16.706994000000002	18.151795	18.379729000000001	21.075657	20.337233999999999	17.318365	20.906226	23.487935	20.426480000000002	24.756809000000001
EscalH1.2G068000.1.v1.1	45.153937999999997	41.855637999999999	45.082875000000001	44.289431	45.114176	43.417090000000002	45.879072999999998	45.999077	45.932129000000003	47.326155	46.891941000000003	46.957996999999999	46.241103000000003	47.295121999999999	46.273921000000001	50.447195999999998
EscalH1.2G433900.1.v1.1	11.149424	11.567008	11.781853	11.374499999999999	12.905668	11.004965	11.792909	9.1736579999999996	8.8690289999999994	6.5279389999999999	8.3337000000000003	7.8509510000000002	8.1320080000000008	8.2025109999999994	8.5618619999999996	4.2460800000000001
EscalH1.3G184300.1.v1.1	15.335737999999999	13.977309	14.239153	15.228973	14.283175999999999	13.528437	14.069224	13.041962	12.261779000000001	11.384829	10.991294999999999	12.096102	11.222272	11.443474999999999	10.271856	10.069248999999999
EscalH1.1G384300.1.v1.1	4.6524999999999999	2.8583159999999999	7.8547549999999999	4.6816339999999999	3.272157	1.998667	2.6287400000000001	4.5423580000000001	4.9165369999999999	5.8339860000000003	5.1044989999999997	4.9908049999999999	3.1511960000000001	3.2043219999999999	2.9998860000000001	2.9797449999999999
EscalH1.2G178100.1.v1.1	1.660604	1.879248	0.708978	1.5609930000000001	1.4296390000000001	2.0823749999999999	1.4665269999999999	0.68678600000000001	0.65165799999999996	0.60935899999999998	0.42644199999999999	0.407831	0.69210300000000002	0.39619900000000002	0.40037600000000001	0.46638200000000002
EscalH1.1G629900.1.v1.1	28.012422000000001	30.819835999999999	30.112442999999999	26.410995	23.376135000000001	26.799039	22.246813	31.347373999999999	32.547891	34.659157	33.840511999999997	34.567371000000001	27.275583000000001	27.962765000000001	28.411092	17.962899
EscalH1.4G250100.1.v1.1	26.581323000000001	19.100539999999999	19.713329999999999	28.228823999999999	24.372116999999999	19.112376999999999	26.644202	23.921731999999999	25.419504	22.127841	28.843156	28.119999	29.628430999999999	30.782416999999999	27.995635	14.017620000000001
EscalH1.4G255000.1.v1.1	4.5863849999999999	3.4718909999999998	3.7108370000000002	4.3799539999999997	4.8678900000000001	2.5001009999999999	4.3889880000000003	17.706697999999999	24.088826999999998	32.061681999999998	31.484876	31.343033999999999	20.203150999999998	21.501878000000001	19.459679000000001	18.177230000000002
EscalH1.3G256400.1.v1.1	9.0810589999999998	9.3165960000000005	7.1381350000000001	9.3196220000000007	8.2825830000000007	9.0301200000000001	9.2784610000000001	5.2057180000000001	4.6907160000000001	4.4022940000000004	4.4059100000000004	4.5691769999999998	4.0459839999999998	3.753231	3.9024749999999999	3.6435230000000001
EscalH1.2G504700.1.v1.1	0.33038400000000001	1.674326	1.1926460000000001	0.27816299999999999	0.99043599999999998	1.9557009999999999	0.61406400000000005	0.72580999999999996	0.39803500000000003	0.046826	0.13556499999999999	0.095099000000000003	0.20519299999999999	0.13200300000000001	0.1757	0.159414
EscalH1.5G286800.1.v1.1	0	0	0	0	0	0	0	0	0	0	0	0	0.17467299999999999	0.062399999999999997	0	0
EscalH1.5G287900.1.v1.1	157.87341900000001	199.83855800000001	159.27194	149.66595000000001	149.71350699999999	182.624447	146.52708699999999	147.44795300000001	144.891209	135.22762900000001	135.13688400000001	139.59716399999999	151.04491999999999	147.262506	149.87937600000001	126.303916
EscalH1.5G016400.1.v1.1	0.050932999999999999	0	0	0	0	0.026904000000000001	0	0	0	0	0	0	0	0	0	0
EscalH1.1G407000.1.v1.1	25.604315	26.362307999999999	22.676646999999999	25.034267	26.223372999999999	25.645403999999999	25.111076000000001	16.600180000000002	14.838074000000001	12.425768	13.027575000000001	12.942214999999999	13.122298000000001	12.670953000000001	12.822573	11.094917000000001
EscalH1.4G441700.1.v1.1	0	0	0	0	0	0	0.066458000000000003	0	0	0.42809799999999998	0	0	0.26472899999999999	0.25351099999999999	0.24441199999999999	0.32078000000000001
EscalH1.1G055200.1.v1.1	2.253711	3.708402	4.7850200000000003	2.3612869999999999	2.7494369999999999	4.9247079999999999	1.119893	2.440744	2.6296059999999999	0.98060099999999994	1.0180560000000001	1.139958	0.41170000000000001	0.44118600000000002	0.43513299999999999	0.64302099999999995
EscalH1.2G062900.1.v1.1	16.570567	17.123545	21.458089999999999	17.762340999999999	22.481460999999999	18.662322	19.006246000000001	17.454159000000001	16.295677999999999	10.128047	11.661873999999999	11.664904999999999	13.166464	13.259582	12.802959	3.7754799999999999
EscalH1.4G252400.1.v1.1	800.89510600000006	745.27863600000001	776.59349199999997	774.10771899999997	698.36964399999999	742.51924099999997	710.76340000000005	890.74817700000006	1048.4665199999999	1208.6703090000001	1195.920415	1126.0160739999999	1037.2233610000001	1051.67722	1009.992117	1071.118203
EscalH1.4G491800.1.v1.1	131.24447900000001	131.02477400000001	112.642775	124.99208400000001	127.16686	140.21892500000001	119.217907	139.721757	147.23597899999999	171.455749	157.86147299999999	149.47241099999999	150.83310700000001	142.72486799999999	151.43331800000001	173.17965899999999
EscalH1.4G177400.1.v1.1	34.235031999999997	37.463172	27.261275000000001	33.148322999999998	28.989753	30.917337	26.999832000000001	19.792793	19.870726000000001	14.970869	17.432514999999999	17.728762	18.155525000000001	15.938312	17.226638000000001	9.7543260000000007
EscalH1.1G668500.1.v1.1	2.1768000000000001	1.837933	1.820147	2.0949789999999999	2.4622120000000001	2.475355	1.6958	1.6619489999999999	2.058265	1.443972	2.5416880000000002	1.9824299999999999	1.8834070000000001	2.3485640000000001	1.4470149999999999	1.0437559999999999
EscalH1.6G364100.1.v1.1	67.785887000000002	70.692841000000001	66.895691999999997	62.067788999999998	56.921154999999999	59.837572999999999	57.030144999999997	61.177385999999998	61.232602	61.138258	57.580826000000002	64.252775	46.796866999999999	47.269559999999998	48.769539999999999	45.358561999999999
EscalH1.6G275300.1.v1.1	0	0	0	0	0	0	0	0.030072999999999999	0.055822999999999998	0.058576000000000003	0.084763000000000005	0.061781000000000003	0.102516	0.031392999999999997	0.075903999999999999	0
EscalH1.5G101600.1.v1.1	0.19613700000000001	0.24602099999999999	0.21127399999999999	0.063529000000000002	0.236905	0.440471	0.13489000000000001	0.16377700000000001	0.159909	0.074676000000000006	0.088647000000000004	0.105959	0.072576000000000002	0.062253999999999997	0.013282	0.037579000000000001
EscalH1.1G313300.1.v1.1	0.049292999999999997	0.152722	0.039892999999999998	0	0	0.017401	0	0.081112000000000004	0.082924999999999999	0.054011000000000003	0.032106000000000003	0.032645	0.015835999999999999	0.033956	0	0.016412
EscalH1.3G113300.1.v1.1	131.89216999999999	223.844954	230.714293	133.15711300000001	117.97325600000001	233.47312600000001	121.5236	191.36315400000001	179.582067	210.37078	180.154583	176.367965	133.82898399999999	140.13558	138.154616	210.23335700000001
EscalH1.3G420700.1.v1.1	0	0	0	0	0	0.476518	0.217168	0	0	0	0	0	0	0	0	0
EscalH1.4G185200.1.v1.1	2.3649580000000001	0.591526	2.6693349999999998	2.5818099999999999	0.84015099999999998	0.25881500000000002	0.68864999999999998	3.8253710000000001	6.502707	7.1825089999999996	9.6614590000000007	8.7003229999999991	5.0916969999999999	5.6946079999999997	5.5669300000000002	4.0976049999999997
EscalH1.2G513800.1.v1.1	0	0.049466000000000003	0.051667999999999999	0.035866000000000002	0.023729	0.022544999999999999	0.084709999999999994	0.021051	0.021516	0	0.020799999999999999	0.02121	0	0.022047000000000001	0.075106999999999993	0
EscalH1.5G278200.1.v1.1	20.700033000000001	21.425872999999999	20.499894000000001	22.046713	21.734269000000001	20.865801000000001	19.932396000000001	20.087821000000002	21.107582000000001	19.274155	22.821043	20.904178999999999	21.260878999999999	20.939439	21.678539000000001	14.889028
EscalH1.1G129300.1.v1.1	0	0	0	0	0	0.28197100000000003	0	0	0	0.032423	0.086707999999999993	0	0	0	0	0.059043999999999999
EscalH1.3G329300.1.v1.1	12.49647	11.840258	12.564537	12.028891	12.744255000000001	13.685771000000001	11.602774	8.2909629999999996	8.8616469999999996	6.5327919999999997	6.9546780000000004	6.9419959999999996	6.5026390000000003	6.0167039999999998	6.1452179999999998	5.4108140000000002
EscalH1.4G316800.1.v1.1	0.018161	0.021090000000000001	0	0.015282	0.020251000000000002	0	0	0	0	0	0	0	0	0	0	0
EscalH1.6G034900.1.v1.1	37.382437000000003	39.424554999999998	31.886581	37.132426000000002	33.469048999999998	38.140442	34.208815000000001	32.889308999999997	31.225565	32.981898000000001	37.474673000000003	33.046602	32.677822999999997	33.200434999999999	30.318905999999998	29.836614999999998
EscalH1.1G673400.1.v1.1	15.895573000000001	15.350031	15.175846	16.283348	20.219764000000001	15.732333000000001	19.699954999999999	11.311996000000001	9.2822320000000005	4.4679859999999998	5.0180090000000002	4.990361	4.7658899999999997	4.7995299999999999	5.0372589999999997	4.9232009999999997
EscalH1.2G092400.1.v1.1	7.1649620000000001	10.955379000000001	3.3242530000000001	6.7217000000000002	9.5953420000000005	17.404693999999999	9.3369020000000003	8.8158519999999996	9.9677190000000007	19.07019	13.132334	12.47897	14.768075	14.885395000000001	14.864233	44.743626999999996
EscalH1.2G310000.1.v1.1	1.2586189999999999	2.5439449999999999	0.39963100000000001	1.1668000000000001	1.0068710000000001	1.9547749999999999	1.3640159999999999	1.129535	1.9831989999999999	2.2413069999999999	2.2855400000000001	2.13001	3.2525780000000002	2.966621	3.1888839999999998	1.4705360000000001
EscalH1.2G332100.1.v1.1	0.622255	1.244928	1.9993179999999999	0.76953499999999997	0.81688899999999998	1.0935090000000001	1.0141560000000001	0.97877800000000004	0.49070799999999998	0.23504900000000001	0.038063	0.048183999999999998	0.093579999999999997	0.060201999999999999	0.11984400000000001	1.337636
EscalH1.2G315100.1.v1.1	0.015559999999999999	0	0.018894999999999999	0	0	0	0	0	0	0	0	0	0	0.032150999999999999	0	0.031075999999999999
EscalH1.1G605600.1.v1.1	0	0.050450000000000002	0	0	0	0	0	0	0	0	0	0.043866000000000002	0	0	0	0.044045000000000001
EscalH1.5G191500.1.v1.1	0	0	0	0	0	0	0	0	0	0	0	0	0.042446999999999999	0	0	0
EscalH1.4G161000.1.v1.1	1.1233359999999999	1.0807359999999999	2.6335639999999998	0.88452900000000001	1.0631649999999999	1.3640540000000001	1.282241	1.724861	1.954026	1.383553	1.2352399999999999	0.99970499999999995	0.80743200000000004	0.89034800000000003	0.947492	2.2966829999999998
EscalH1.5G082700.1.v1.1	21.27394	23.783398999999999	24.899052000000001	20.392412	21.717421999999999	20.727046999999999	19.804455000000001	14.47119	15.716232	14.67953	13.91499	10.851512	10.69684	12.121031	12.463419999999999	11.948613999999999
EscalH1.6G311700.1.v1.1	14.598639	15.099639	14.573631000000001	12.555153000000001	19.269506	15.865334000000001	17.31119	15.464270000000001	14.659098999999999	13.685309	16.000696000000001	16.109418999999999	20.607410000000002	19.360495	21.301386000000001	20.202382
EscalH1.1G415900.1.v1.1	19.965135	23.343091999999999	20.265167000000002	19.790951	19.020835000000002	21.791352	17.827414999999998	16.200192999999999	13.680078999999999	10.374962	12.298147	13.124202	12.080940999999999	11.129709	11.751863	7.6982650000000001
EscalH1.1G432900.1.v1.1	0.34312199999999998	1.3152950000000001	4.5599239999999996	0.37537100000000001	0.53595700000000002	1.2897430000000001	0.59655400000000003	3.4012989999999999	2.6500159999999999	1.2590859999999999	2.178604	1.7899160000000001	1.951592	1.6134139999999999	1.6771560000000001	0.55997399999999997
EscalH1.2G477600.1.v1.1	1.4222319999999999	0.43258799999999997	0.508266	1.2513529999999999	1.581504	0.41897200000000001	1.3898060000000001	0.27633099999999999	0.28239500000000001	0.17830199999999999	0.090955999999999995	0.092858999999999997	0.022502000000000001	0.120617	0.061616999999999998	0.046668000000000001
EscalH1.3G018500.1.v1.1	0	0	0.041175999999999997	0	0	0	0	0	0.034442	0	0	0	0	0	0	0
EscalH1.2G267700.1.v1.1	6.8991470000000001	8.4078020000000002	9.8593390000000003	6.3367319999999996	6.2665959999999998	9.2941660000000006	6.1492050000000003	6.6928710000000002	4.9122199999999996	4.0879310000000002	3.312551	3.6039819999999998	3.2152219999999998	3.1372580000000001	2.9462160000000002	5.0849159999999998
EscalH1.4G067300.1.v1.1	201.82305500000001	218.08718999999999	180.87413900000001	206.62631999999999	220.09598099999999	247.566371	216.373481	196.545884	194.787218	199.953665	202.536247	199.93355199999999	205.196732	198.32947999999999	206.33051800000001	230.13482999999999
EscalH1.5G002800.1.v1.1	7.6592589999999996	12.53046	13.197927	9.3145000000000007	12.791675	24.228200999999999	8.1792680000000004	13.266520999999999	13.673341000000001	13.789752999999999	13.889315	16.810427000000001	8.3278660000000002	8.925853	10.358252999999999	10.567299
EscalH1.4G071100.1.v1.1	683.58638800000006	541.96632599999998	614.61485200000004	683.695607	498.23953599999999	578.48122000000001	606.429033	474.48990900000001	390.81575600000002	307.29954600000002	320.00197700000001	383.04060199999998	336.17345	301.445268	350.22527700000001	293.21400399999999
EscalH1.1G418400.1.v1.1	4.9371109999999998	4.8082549999999999	4.9522620000000002	5.3932739999999999	3.9984829999999998	4.8695950000000003	3.7497600000000002	4.1690880000000003	4.8603490000000003	3.9672450000000001	4.5119429999999996	4.410469	3.1628310000000002	3.2750759999999999	3.3949050000000001	2.0138050000000001
EscalH1.1G529300.1.v1.1	0.59018199999999998	0.62928600000000001	0.58294999999999997	0.65209899999999998	0.68772999999999995	0.56055299999999997	0.58629900000000001	0.35196300000000003	0.34750599999999998	0.188947	0.20443600000000001	0.26219599999999998	0.17760400000000001	0.19042300000000001	0.17322499999999999	0.073599999999999999
EscalH1.5G121200.1.v1.1	4.7470879999999998	5.4903760000000004	4.4476209999999998	4.3718320000000004	5.7229200000000002	5.4489809999999999	4.9104749999999999	4.0389730000000004	3.810346	2.992378	3.3245849999999999	3.2395119999999999	4.0875539999999999	3.966901	3.9359359999999999	3.3591229999999999
EscalH1.4G302400.1.v1.1	2.4186559999999999	1.3977660000000001	3.953776	2.6461540000000001	3.2945289999999998	1.8921140000000001	3.262051	4.0268639999999998	4.1332880000000003	4.2023339999999996	3.9231159999999998	3.9131290000000001	5.4538140000000004	4.7817220000000002	5.2253439999999998	4.108587
EscalH1.2G329800.1.v1.1	119.064814	155.91187500000001	123.795146	114.795429	123.133351	135.308268	111.977599	89.026674999999997	77.341511999999994	63.577229000000003	67.376549999999995	68.55547	60.080621000000001	57.807443999999997	61.361108999999999	50.807408000000002
EscalH1.6G270400.1.v1.1	0.160581	0.54122700000000001	0.18695999999999999	0	0	0.16441500000000001	0.15945300000000001	0.15953600000000001	0.32411800000000002	0.16691600000000001	0	0.16550899999999999	0	0.16959399999999999	0	0
EscalH1.5G223900.1.v1.1	0	0	0	0	0	0	0	0	0	0	0	0	0	0	0	0
EscalH1.1G625200.1.v1.1	10.174455999999999	8.4363320000000002	8.7907799999999998	9.7388399999999997	8.3101210000000005	8.118468	7.1763890000000004	8.448734	9.0704429999999991	9.4913109999999996	9.5233539999999994	9.552721	8.4716400000000007	7.30328	8.0317620000000005	7.4045699999999997
EscalH1.3G472000.1.v1.1	8.5153850000000002	6.4885000000000002	4.6955989999999996	8.6283899999999996	5.5003890000000002	5.8814460000000004	4.3633170000000003	4.9273179999999996	4.961538	6.4273959999999999	7.2674060000000003	6.6336779999999997	4.1807990000000004	4.115996	4.6139070000000002	4.6886130000000001
EscalH1.5G337500.1.v1.1	4.8937369999999998	6.4312519999999997	5.4699070000000001	4.5914039999999998	5.1170929999999997	6.9082710000000001	4.9550029999999996	4.3086330000000004	3.9660310000000001	3.4340120000000001	3.7012809999999998	3.9162270000000001	3.7398500000000001	3.5750259999999998	3.4729239999999999	1.961147
EscalH1.4G324900.1.v1.1	53.651426000000001	70.479022999999998	55.078887000000002	54.213090999999999	71.826233999999999	75.395233000000005	64.208933000000002	63.871929000000002	66.652518000000001	69.275837999999993	69.812252000000001	73.01097	71.211404000000002	72.013937999999996	72.838594999999998	51.542903000000003
EscalH1.2G113800.1.v1.1	29.722652	44.456772000000001	55.281213999999999	27.586361	31.056951000000002	37.998376999999998	25.716729000000001	33.751919999999998	31.996448000000001	20.170013999999998	27.161705000000001	25.629978999999999	23.148917000000001	22.144203999999998	23.072374	6.4603149999999996
EscalH1.2G387300.1.v1.1	37.141219	36.015408999999998	38.593415999999998	36.749023999999999	37.424059	36.39011	35.697051000000002	33.077632000000001	32.515402000000002	31.386036000000001	32.754553000000001	31.105543999999998	31.542286000000001	30.674835999999999	31.930014	33.073171000000002
EscalH1.4G461700.1.v1.1	11.106562	10.051221999999999	8.7483310000000003	10.114089999999999	9.5111849999999993	9.625947	8.921538	8.5462000000000007	8.9591949999999994	7.9900799999999998	9.7431990000000006	9.3379940000000001	8.274635	7.2212370000000004	8.6906409999999994	3.8103120000000001
EscalH1.2G428400.1.v1.1	42.080823000000002	50.776035999999998	36.599172000000003	43.754966000000003	21.649671000000001	30.821546999999999	21.769614000000001	39.090924000000001	49.676521999999999	62.599195999999999	55.988599999999998	49.017052999999997	31.461804999999998	34.683000999999997	34.781993	40.710089000000004
EscalH1.5G239200.1.v1.1	90.740342999999996	84.690661000000006	75.874179999999996	85.050989999999999	121.821682	92.028321000000005	112.976772	118.763165	133.88453100000001	149.974647	145.497016	154.68132	183.18696	185.68246099999999	188.758059	231.58812499999999
EscalH1.1G587800.1.v1.1	1.510634	0.84598700000000004	1.3138320000000001	1.2573529999999999	0.58661099999999999	0.57802900000000002	0.56190499999999999	0.56277200000000005	0.19055	0	0	0	0	0	0	0
EscalH1.6G344100.1.v1.1	28.550091999999999	13.099821	30.981641	27.866408	26.656817	16.737506	26.812667999999999	16.543455000000002	11.221954999999999	4.7199759999999999	5.7291840000000001	6.4293820000000004	5.9027289999999999	6.0025079999999997	5.7558590000000001	2.1017130000000002
EscalH1.4G271600.1.v1.1	27.005676999999999	29.383803	25.574604999999998	25.553007999999998	27.188479000000001	32.101759000000001	29.227374000000001	22.831827000000001	22.132655	20.172564000000001	20.357883999999999	21.462413999999999	23.416046999999999	22.551448000000001	22.788319999999999	18.878921999999999
EscalH1.1G648500.1.v1.1	0.29696	0.42829400000000001	0.89549100000000004	0.280227	0.69519299999999995	0.352406	0.55423299999999998	0.69944600000000001	0.33569599999999999	0.2414	0.215638	0.372002	0.25110900000000003	0.076677999999999996	0.098061999999999996	0.186718
EscalH1.1G507700.1.v1.1	555.48355200000003	531.12810500000001	634.82873099999995	553.84447599999999	519.79075999999998	502.12043799999998	550.97403699999995	456.57326	361.69119000000001	285.72218600000002	296.66817400000002	297.90201100000002	294.11290100000002	298.87240100000002	295.81993599999998	223.58121600000001
EscalH1.2G425900.1.v1.1	9.1800460000000008	5.0840420000000002	5.2595109999999998	8.8073340000000009	11.787038000000001	8.6068280000000001	11.027747	89.873990000000006	129.360781	231.29224300000001	162.39731900000001	151.53868800000001	390.03709199999997	397.33986299999998	381.52827300000001	968.47426399999995
EscalH1.4G108200.1.v1.1	3.6656439999999999	3.4985080000000002	3.6341920000000001	3.8672490000000002	3.4752779999999999	3.353351	3.4049809999999998	2.565814	1.893413	1.639991	1.4820979999999999	1.727128	1.476402	1.6006750000000001	1.5311410000000001	1.137032
EscalH1.3G297300.1.v1.1	47.252460999999997	48.732582999999998	40.934710000000003	49.180971	54.283622000000001	49.307960000000001	54.875627999999999	45.032007999999998	47.911771999999999	43.905402000000002	50.296626000000003	49.847214999999998	58.122078999999999	61.743104000000002	60.189070000000001	35.725833000000002
EscalH1.2G042900.1.v1.1	38.665084	40.114046000000002	38.727899999999998	30.999697000000001	30.599540000000001	38.058931000000001	37.206682999999998	27.083955	23.473419	22.776007	30.107289000000002	34.607225999999997	22.681087999999999	18.371918999999998	25.029682999999999	14.256373
EscalH1.6G196000.1.v1.1	63.327052000000002	67.383379000000005	52.297215999999999	62.636235999999997	56.685164999999998	63.859115000000003	54.711070999999997	55.431607999999997	56.706921000000001	58.098815000000002	59.540942000000001	57.377662999999998	53.627071000000001	55.150525999999999	53.678682000000002	50.261108
EscalH1.3G323800.1.v1.1	0.041430000000000002	0.012054	0	0.026162000000000001	0.023198	0.032961999999999998	0.030868	0.092005000000000003	0.094094999999999998	0.182057	0.253384	0.24643499999999999	0.30907899999999999	0.29932199999999998	0.182389	0.020655
EscalH1.1G123800.1.v1.1	41.979410999999999	42.200125999999997	46.666640000000001	41.372607000000002	47.051234999999998	39.663122000000001	48.051977000000001	43.157662999999999	50.197398	57.882083000000002	51.140625	46.780360999999999	51.392083	55.363737	49.960186999999998	69.950937999999994
EscalH1.3G412200.1.v1.1	39.968739999999997	42.854871000000003	37.464165999999999	42.730260000000001	36.336976999999997	41.184218000000001	37.045847999999999	32.631137000000003	30.641850000000002	26.041874	27.422540000000001	26.952961999999999	25.536207999999998	27.214829999999999	26.634487	22.704635
EscalH1.3G435200.1.v1.1	0.065363000000000004	0.025276	0.052802000000000002	0.109971	0.048495000000000003	0.092161000000000007	0	0.79644099999999995	1.671333	1.0480069999999999	1.891913	1.7779799999999999	1.282281	1.4873909999999999	1.0747629999999999	0.32693299999999997
EscalH1.5G207400.1.v1.1	0.86530799999999997	0.58188700000000004	1.485098	0.96229699999999996	1.238475	0.61884099999999997	1.112511	0.79968399999999995	0.50711499999999998	0.48695899999999998	0.38067299999999998	0.54460500000000001	0.26963999999999999	0.28905999999999998	0.24594099999999999	0.58741399999999999
EscalH1.2G519300.1.v1.1	3.1083509999999999	1.640992	2.357437	3.1514150000000001	3.329183	1.5892869999999999	3.6149079999999998	1.865856	1.336983	0.85101599999999999	1.1384730000000001	0.94778399999999996	1.021531	1.140482	1.1203380000000001	1.1117379999999999
EscalH1.4G215500.1.v1.1	2.7604139999999999	2.06568	1.479954	2.7510460000000001	3.2502939999999998	2.1698240000000002	3.2305950000000001	2.7778800000000001	2.854644	2.2262330000000001	2.762778	2.153718	3.1667109999999998	3.5351379999999999	3.3707199999999999	3.8064830000000001
EscalH1.1G372700.1.v1.1	54.565412000000002	138.89665600000001	89.157084999999995	47.592553000000002	43.565491999999999	151.43800899999999	37.290005999999998	73.276093000000003	67.529641999999996	52.459423000000001	56.780988000000001	64.892600000000002	56.385908999999998	61.674064000000001	59.025830999999997	57.486058999999997
EscalH1.4G232500.1.v1.1	0	0	0	0	0	0	0	0.110773	0.075408000000000003	0.16227900000000001	0	0.037373999999999998	0.072312000000000001	0.155026	0.098784999999999998	0
EscalH1.3G172700.1.v1.1	4.67896	6.1018549999999996	7.5473059999999998	4.1305759999999996	6.7547040000000003	5.6280799999999997	6.6637969999999997	4.3227339999999996	3.0093260000000002	1.1977420000000001	1.518629	1.8292550000000001	1.7812829999999999	2.0729099999999998	2.0514540000000001	0.60970199999999997
EscalH1.6G003000.1.v1.1	0.25506499999999999	0.34595500000000001	0.46481800000000001	0.42938500000000002	0.316714	0.46550000000000002	0.50677899999999998	0.75752399999999998	1.1013440000000001	1.0568280000000001	0.928122	0.95647800000000005	1.173967	1.068411	1.33518	1.2022889999999999
EscalH1.6G233700.1.v1.1	12.662226	10.552493999999999	8.4702020000000005	11.990907	19.465202000000001	10.867765	15.923306	8.9509840000000001	7.4395800000000003	4.8094479999999997	6.2177020000000001	5.3633410000000001	6.6792119999999997	5.8300099999999997	7.1293740000000003	4.1428770000000004
EscalH1.3G257700.1.v1.1	2.0527510000000002	1.727082	0.73493299999999995	1.5297480000000001	3.5289839999999999	1.5721810000000001	2.7968030000000002	1.2548870000000001	1.045841	1.7755840000000001	1.6222430000000001	1.614277	1.9607749999999999	2.4457749999999998	1.5497559999999999	1.0554049999999999
EscalH1.3G119800.1.v1.1	23.409137000000001	26.026927000000001	20.251107999999999	22.540475000000001	25.776731999999999	25.881304	24.482164000000001	17.856254	18.062968999999999	14.661426000000001	17.568117999999998	17.518311000000001	17.792128999999999	16.009578999999999	18.433644000000001	12.759200999999999
EscalH1.4G126300.1.v1.1	3.2493590000000001	4.0210840000000001	3.812929	2.848214	2.5239370000000001	2.9755539999999998	2.4051849999999999	2.2664499999999999	1.752068	1.203527	1.1786970000000001	1.1554249999999999	0.82232499999999997	0.88170300000000001	0.948245	0.73922500000000002
EscalH1.1G319800.1.v1.1	29.855117	39.568719999999999	31.623895000000001	30.972093999999998	25.376525999999998	36.684545999999997	26.436243000000001	24.883303000000002	21.845707999999998	17.13139	20.008285999999998	20.218895	16.644921	17.986830999999999	17.437252000000001	12.885507
EscalH1.3G307700.1.v1.1	0	0	0	0	0	0	0	0	0	0	0	0	0	0	0	0
EscalH1.2G297800.1.v1.1	142.85283699999999	163.65794600000001	128.37272200000001	141.057626	126.165132	182.18133800000001	131.629873	167.13738499999999	183.62867800000001	196.68321700000001	200.676379	209.650047	194.61200099999999	203.72059400000001	193.68579299999999	210.83115699999999
EscalH1.1G107700.1.v1.1	36.830119000000003	47.806401000000001	37.604909999999997	33.092967000000002	37.696891999999998	40.113498999999997	33.562542999999998	20.375368000000002	15.606339	9.1466729999999998	9.0652010000000001	9.9898959999999999	8.1692239999999998	8.0051220000000001	8.1639079999999993	5.7267070000000002
EscalH1.4G382900.1.v1.1	5.4760220000000004	5.3573269999999997	6.1391499999999999	5.282489	6.1738220000000004	5.1878399999999996	5.694026	4.4657749999999998	4.0271800000000004	2.9678490000000002	3.1361270000000001	3.2711450000000002	3.489967	3.5466169999999999	3.4132129999999998	2.1993079999999998
EscalH1.4G141000.1.v1.1	5.4481310000000001	3.2688259999999998	6.9433509999999998	5.6074279999999996	6.4688119999999998	3.632139	5.2369640000000004	3.3038340000000002	2.0943510000000001	0.50545099999999998	0.69093899999999997	0.488402	0.70392200000000005	0.651057	0.81211	0.122776
EscalH1.1G231300.1.v1.1	5.3822580000000002	6.8439220000000001	5.5374549999999996	5.1854969999999998	6.1726010000000002	7.0090329999999996	5.3135110000000001	5.1232629999999997	4.8249240000000002	5.7361750000000002	4.558046	4.5874649999999999	4.8551890000000002	4.7263339999999996	4.5641410000000002	5.681203
EscalH1.5G357400.1.v1.1	1.50803	2.7548460000000001	2.2540879999999999	1.6227100000000001	1.4105239999999999	2.1840679999999999	1.673168	1.238513	0.84107500000000002	0.72954699999999995	0.74169399999999996	0.65702400000000005	0.95766300000000004	0.73641599999999996	0.64139599999999997	0.96122200000000002
EscalH1.4G128600.1.v1.1	3.5089410000000001	4.5441919999999998	3.4199000000000002	3.7959779999999999	3.4046979999999998	4.0094099999999999	3.4137849999999998	2.6725089999999998	2.6275400000000002	1.955965	2.6147840000000002	2.477411	2.9367529999999999	2.359667	2.8236379999999999	1.578111
EscalH1.3G387800.1.v1.1	75.934244000000007	77.089945	75.015657000000004	73.525296999999995	63.830713000000003	73.335560000000001	65.358793000000006	61.003791	59.844968000000001	54.646560000000001	58.641010000000001	58.864812000000001	51.170138999999999	50.806091000000002	49.065416999999997	47.461689
EscalH1.4G414100.1.v1.1	30.725404999999999	34.917777999999998	31.706885	30.012644999999999	32.570962000000002	36.375993000000001	29.540206999999999	33.228909999999999	34.741641999999999	32.946339999999999	33.765329999999999	36.144832999999998	35.717430999999998	36.481558	36.555737000000001	34.145848000000001
EscalH1.4G047300.1.v1.1	0.048730000000000002	0	0.11799	0.204926	0	0.025748	0	0	0.098368999999999998	0.026606000000000001	0.023755999999999999	0	0	0	0.085859000000000005	0
EscalH1.1G187800.1.v1.1	56.634269000000003	62.659498999999997	65.074348000000001	49.778106000000001	55.377994000000001	57.502125999999997	52.624636000000002	43.811509999999998	35.527901999999997	25.986573	24.710298999999999	29.551988000000001	26.255922999999999	25.533526999999999	26.260016	20.944672000000001
EscalH1.2G247700.1.v1.1	0	0	0	0	0	0	0	0	0.36935899999999999	0	0	0	0	0	0	0
EscalH1.2G370200.1.v1.1	372.54435899999999	361.86723899999998	371.83454599999999	371.368425	365.45824699999997	354.65200099999998	375.41614600000003	474.747568	517.90663600000005	608.30843100000004	561.780574	534.45367599999997	652.36645099999998	644.13126599999998	638.46850700000005	697.00323100000003
EscalH1.4G057800.1.v1.1	0	0	0	0.025915000000000001	0.051580000000000001	0	0	0.045596999999999999	0.031078999999999999	0.118135	0.135409	0.122306	0.014834999999999999	0.015904999999999999	0.067789000000000002	0.10761
EscalH1.2G119300.1.v1.1	0.29000700000000001	0.39970499999999998	0.763652	0.19464200000000001	0.18992899999999999	0.121471	0.230572	0.172176	0.35119800000000001	0	0.28034700000000001	0.17529800000000001	0.22547200000000001	0.120825	0.76752200000000004	0.23451900000000001
EscalH1.1G320000.1.v1.1	21.510314000000001	22.353936000000001	23.5366	22.387360999999999	21.442087000000001	21.289379	20.921054000000002	16.414546000000001	13.481774	10.331975	10.524577000000001	11.282090999999999	10.081733	9.3271800000000002	9.6477199999999996	8.1734860000000005
EscalH1.3G125100.1.v1.1	19.479441000000001	20.887398000000001	21.403538999999999	20.893038000000001	18.74738	19.770184	17.840653	13.680783	10.893960999999999	7.2841519999999997	9.1577570000000001	8.7490620000000003	8.1209439999999997	7.2760879999999997	7.0266919999999997	4.7593550000000002
EscalH1.1G325100.1.v1.1	65.156672999999998	48.575378999999998	27.455258000000001	67.672101999999995	82.413003000000003	63.125284999999998	82.511954000000003	69.113575999999995	86.153144999999995	110.305155	107.753249	108.74741899999999	130.574375	131.178899	130.02980500000001	181.61485400000001
EscalH1.3G120000.1.v1.1	16.637172	18.989902000000001	18.593976999999999	15.937264000000001	17.059653999999998	16.953772000000001	16.050896999999999	12.812548	10.828737	8.8221799999999995	9.2516320000000007	10.080145	9.0527320000000007	9.4909020000000002	10.012789	6.3732769999999999
EscalH1.5G024700.1.v1.1	12.706002	13.524357	8.5821670000000001	12.323829	11.873594000000001	12.192109	11.391121999999999	9.0354050000000008	8.8275629999999996	9.6269469999999995	10.356320999999999	9.6442700000000006	10.083561	10.163584999999999	10.982972	8.8097740000000009
EscalH1.1G630700.1.v1.1	34.759059000000001	44.281365999999998	35.189666000000003	33.515850999999998	36.503262999999997	42.120190999999998	33.597292000000003	28.584099999999999	26.454457999999999	23.480626000000001	23.541398000000001	24.651627999999999	21.772566000000001	22.180668000000001	22.282319999999999	18.569469000000002
EscalH1.2G323300.1.v1.1	0	0.117685	0	0	0	0	0	0	0	0	0	0.105937	0	0.108891	0.183222	0
EscalH1.5G218000.1.v1.1	11.329765	4.5053099999999997	9.3855470000000008	10.969023	10.943250000000001	6.0473520000000001	10.135021999999999	5.1360130000000002	3.4791379999999998	1.505231	1.9813769999999999	1.575569	1.858366	1.87757	1.8034429999999999	0.52541899999999997
EscalH1.3G052900.1.v1.1	42.060479999999998	19.559280999999999	11.252618	41.625033000000002	35.635750999999999	32.301991000000001	31.581354999999999	81.053353999999999	114.023915	148.00653700000001	156.34209999999999	151.66328200000001	129.37733499999999	132.549218	128.306241	141.891321
EscalH1.1G523800.1.v1.1	16.385114000000002	17.477822	17.094075	14.626579	17.941458000000001	16.607970999999999	16.374925999999999	11.785526000000001	9.9065329999999996	7.2925319999999996	8.1959599999999995	8.4987720000000007	7.1332570000000004	7.9763019999999996	7.4807800000000002	5.3717870000000003
EscalH1.3G380600.1.v1.1	77.326138999999998	94.672482000000002	117.35548	75.856340000000003	89.431032000000002	93.660415999999998	86.854679000000004	99.209798000000006	82.064143999999999	68.245874999999998	67.235696000000004	68.236900000000006	82.330866	79.294650000000004	80.456918999999999	62.327539000000002
EscalH1.2G200500.1.v1.1	9.4725590000000004	11.306029000000001	10.638941000000001	8.4982769999999999	10.252995	10.761379	10.037703	8.5076110000000007	6.6919449999999996	4.850371	4.5161300000000004	5.7536449999999997	5.3727780000000003	4.9946890000000002	5.6102109999999996	3.7299380000000002
EscalH1.1G180600.1.v1.1	0.079327999999999996	0	0.094279000000000002	0	0.085627999999999996	0	0	0.37705899999999998	0	0.95108700000000002	0.152554	0.194323	0.077420000000000003	0.082959000000000005	0	2.7821959999999999
EscalH1.3G058000.1.v1.1	14.627324	18.039299	30.243085000000001	14.832374	10.479447	14.205977000000001	10.654331000000001	17.417860999999998	14.457269999999999	12.862384	11.576727	12.540379	9.0826809999999991	8.3861869999999996	8.4047830000000001	7.0041169999999999
EscalH1.2G539100.1.v1.1	1.579205	1.7906249999999999	2.3910520000000002	1.349434	1.8148869999999999	2.0007069999999998	1.5965800000000001	1.003172	1.1866220000000001	0.68726799999999999	0.49240200000000001	0.84733099999999995	0.68991499999999994	0.39512799999999998	0.596055	0.29780000000000001
EscalH1.2G122800.1.v1.1	0.76595800000000003	0.53522499999999995	0.210786	0.69575399999999998	0.70920399999999995	0.35508800000000001	0.70218800000000003	0.202016	0.23424400000000001	0.15465000000000001	0.37474600000000002	0.37165799999999999	0.25845600000000002	0.121224	0.22822899999999999	0.051194999999999997
EscalH1.6G346200.1.v1.1	13.694215	25.426098	23.392515	16.338927999999999	19.003779000000002	20.755431000000002	17.120874000000001	16.630424999999999	16.550632	14.559521999999999	14.389967	11.637185000000001	21.331066	26.62058	20.162215	9.6155430000000006
EscalH1.4G109400.1.v1.1	471.36674399999998	465.13567699999999	625.49937	453.38804099999999	823.98960399999999	616.66376300000002	725.73377700000003	451.21227399999998	239.07001299999999	34.862824000000003	31.232863999999999	31.901472999999999	32.719912999999998	31.866658999999999	32.236148	50.689456999999997
EscalH1.5G235900.1.v1.1	11.376871	7.7326589999999999	8.3166949999999993	11.109366	9.6384980000000002	9.0865690000000008	7.0641949999999998	12.085886	14.851547	19.954840000000001	19.050577000000001	18.722473999999998	11.967492	11.329848	11.847405999999999	9.3488559999999996
EscalH1.5G212900.1.v1.1	0.067002999999999993	0	0	0	0	0	0	0	0	0.097640000000000005	0.021787999999999998	0.022231000000000001	0.021551000000000001	0	0	0
EscalH1.1G633200.1.v1.1	10.293354000000001	13.361464	16.445177999999999	8.9254370000000005	9.9852329999999991	12.459248000000001	9.2690199999999994	11.32559	8.8193219999999997	6.3466089999999999	6.2855660000000002	6.8123899999999997	5.2024850000000002	5.4294089999999997	5.2087180000000002	4.1092490000000002
EscalH1.4G483100.1.v1.1	37.757016999999998	38.739415000000001	41.502499	35.652512999999999	42.299804000000002	41.937624	39.802849000000002	32.664515000000002	27.338346000000001	21.973020000000002	21.265129999999999	23.211859	27.13278	25.164203000000001	26.415140999999998	27.077082000000001
EscalH1.2G429200.1.v1.1	9.5253759999999996	7.9045589999999999	5.142684	8.5002829999999996	8.5927889999999998	7.0574890000000003	8.6868979999999993	5.5055360000000002	6.2691559999999997	4.9289199999999997	6.5141390000000001	6.9251509999999996	5.6655439999999997	5.0685570000000002	4.5441120000000002	6.4443950000000001
EscalH1.5G238400.1.v1.1	31.553229000000002	29.938993	36.561124	31.566323000000001	31.568877000000001	27.471150000000002	31.543461000000001	24.669588999999998	20.03566	14.236385	14.986838000000001	15.426982000000001	15.288501	14.520071	14.466072	7.9209719999999999
EscalH1.2G290600.1.v1.1	3.7336079999999998	4.563256	4.3691089999999999	3.7613859999999999	3.7770049999999999	4.6294940000000002	3.301612	3.410647	2.8623799999999999	3.4308640000000001	3.502799	3.3882319999999999	2.7668189999999999	2.4841380000000002	2.8418329999999998	3.1570290000000001
EscalH1.1G479000.1.v1.1	10.379985	10.092962999999999	5.8345820000000002	10.811937	15.251144	18.518142999999998	13.903624000000001	5.044073	3.9417949999999999	2.8319009999999998	2.615329	2.7991069999999998	1.3911979999999999	1.1187050000000001	1.1069979999999999	0.293624
EscalH1.2G266400.1.v1.1	0	0.081368999999999997	0	0.029593000000000001	0.077812000000000006	0.040903000000000002	0.069972999999999994	0	0.035540000000000002	0	0.20100299999999999	0.140514	0	0.11888600000000001	0.037863000000000001	0.070722999999999994
EscalH1.4G056900.1.v1.1	14.862546	12.711167	12.419203	13.701529000000001	10.37365	11.137098999999999	10.539930999999999	12.852252999999999	12.667274000000001	13.925798	12.334365999999999	13.856291000000001	12.092264	11.558539	11.936194	11.267054999999999
EscalH1.3G340500.1.v1.1	28.739533000000002	29.311961	32.041234000000003	29.739315999999999	26.813981999999999	21.514042	24.181771999999999	15.684915999999999	10.141517	6.5024360000000003	6.483053	6.1916450000000003	5.4229269999999996	5.133318	5.6638279999999996	2.3120449999999999
EscalH1.2G373700.1.v1.1	17.833212	20.728168	21.984145999999999	18.884789000000001	13.269031	12.406798999999999	13.273306	16.193031000000001	17.529119000000001	16.083704000000001	18.519846000000001	18.639005000000001	10.45316	9.6387359999999997	9.3152799999999996	7.6324430000000003
EscalH1.1G140500.1.v1.1	41.622593000000002	24.375156	27.465713999999998	42.019464999999997	3.6160260000000002	1.706995	2.739576	1.619923	1.833412	1.9784109999999999	2.075183	2.292942	1.9699180000000001	1.90367	1.8955040000000001	1.413446
EscalH1.5G074300.1.v1.1	19.795708000000001	14.777132999999999	21.204930000000001	18.290226000000001	17.644527	14.676292999999999	17.680050000000001	12.363505999999999	8.4273910000000001	3.455527	5.0711839999999997	4.7960209999999996	5.4819889999999996	4.6473100000000001	4.8905459999999996	2.7292839999999998
EscalH1.4G137200.1.v1.1	3.4561440000000001	3.3784939999999999	1.782516	2.8526159999999998	3.213813	3.2277079999999998	2.7025960000000002	1.7405679999999999	1.6184179999999999	2.0929820000000001	1.731465	1.934653	1.2009339999999999	2.312284	1.6803250000000001	4.1330080000000002
EscalH1.6G171800.1.v1.1	0.29930600000000002	0.42720999999999998	0.36252400000000001	0.30986200000000003	0.61454299999999995	0.60847399999999996	0.66333299999999995	0.59121500000000005	0.488008	0.27671699999999999	0.157192	0.32090999999999997	0.26662599999999997	0.166741	0.24338199999999999	0.13824
EscalH1.1G186900.1.v1.1	13.672762000000001	18.254062000000001	20.803978000000001	11.207716	15.653193	17.162953999999999	14.435988	26.612096000000001	28.887367000000001	27.869185999999999	28.761322	31.606206	29.486426999999999	30.274425999999998	29.757531	15.114658
EscalH1.3G386900.1.v1.1	0.237736	0.31753599999999998	0.215584	0.15993099999999999	0.47866500000000001	0.33780900000000003	0.55289100000000002	0.28419499999999998	0.20591300000000001	0.48812299999999997	0.28181299999999998	0.245198	0.25816499999999998	0.21326200000000001	0.36121700000000001	1.080705
EscalH1.1G474600.1.v1.1	208.64717999999999	284.49588499999999	243.38756100000001	201.634726	215.863384	283.35585300000002	186.94329400000001	182.635514	172.93906899999999	166.73848000000001	159.33111299999999	148.688187	129.286474	132.57231999999999	123.400839	111.972273
EscalH1.1G538700.1.v1.1	0.40765600000000002	0.57212600000000002	1.043485	0.41984300000000002	0.56768399999999997	0.86460199999999998	0.498942	0.73017299999999996	0.465036	0.487674	0.487867	0.46345999999999998	0.34631400000000001	0.37167	0.27126299999999998	0.45576699999999998
EscalH1.3G439900.1.v1.1	0.67588499999999996	0.38487199999999999	0.079704999999999998	0.76086200000000004	0.36829800000000001	0	0.53320000000000001	0.55932300000000001	0.35682599999999998	0.70872400000000002	0.17652799999999999	0.36321300000000001	0.28180500000000003	0.60897800000000002	0.59476099999999998	0
EscalH1.1G043900.1.v1.1	7.3797860000000002	2.2884929999999999	3.8864179999999999	7.4713339999999997	4.4514310000000004	2.7641610000000001	4.3326399999999996	3.0496470000000002	3.284014	2.8095289999999999	3.8176269999999999	2.882333	2.07619	1.8083020000000001	2.1285069999999999	1.3131109999999999
EscalH1.2G001200.1.v1.1	7.910399	9.059545	7.0946619999999996	7.7709429999999999	7.0280209999999999	7.89886	7.2172830000000001	5.5784950000000002	4.7579000000000002	4.3871039999999999	3.7854610000000002	4.6339389999999998	4.0603889999999998	3.9531179999999999	3.5833400000000002	3.7726670000000002
EscalH1.4G388000.1.v1.1	7.3881620000000003	6.7256669999999996	8.615945	7.1251420000000003	7.443937	6.0444129999999996	6.5422180000000001	11.548254999999999	12.810172	15.23624	14.989001999999999	14.213284	9.8176410000000001	9.3932070000000003	9.9007529999999999	5.7099510000000002
EscalH1.4G050600.1.v1.1	0.149759	0	0	0.10496	0.027730000000000001	0	0.024798000000000001	0.34515499999999999	0.302311	0.59948199999999996	0.43798500000000001	0.72111700000000001	0.57832399999999995	0.30999599999999999	0.37381799999999998	0.049983
EscalH1.4G321500.1.v1.1	0.16858799999999999	0.41948400000000002	0.307917	0.096799999999999997	0.22345000000000001	0.48810199999999998	0.19792399999999999	0.22686799999999999	0.16244	0.042140999999999998	0.037518999999999997	0.075900999999999996	0.081098000000000003	0.063240000000000005	0.020239	0.068715999999999999
EscalH1.2G296900.1.v1.1	100.596416	118.718082	114.227756	103.674989	97.626981000000001	105.078029	98.792789999999997	74.427374999999998	59.084800999999999	42.695464999999999	47.192540000000001	43.411639999999998	40.391241999999998	38.559406000000003	41.073391000000001	31.488325
EscalH1.1G264700.1.v1.1	0	0	0	0	0	0	0	0	0	0.035886000000000001	0	0.032948999999999999	0	0	0	0
EscalH1.2G499500.1.v1.1	32.184699999999999	33.886481000000003	41.200318000000003	33.203186000000002	32.285995999999997	28.514033000000001	32.879159999999999	23.508198	17.017955000000001	12.110410999999999	10.948661	11.393304000000001	10.670178	9.5369620000000008	10.118717999999999	7.7396580000000004
EscalH1.5G017700.1.v1.1	19.499039	19.738420000000001	17.546060000000001	15.942035000000001	20.145323999999999	20.117466	18.423335999999999	16.551812999999999	16.569109999999998	13.273735	13.675381	15.763769	15.029952	15.15315	14.592271	10.959490000000001
EscalH1.6G230200.1.v1.1	110.334316	109.634919	74.249318000000002	116.55703099999999	83.600075000000004	100.64203500000001	88.151810999999995	92.488731999999999	95.527258000000003	132.925974	109.532939	102.391741	102.50851299999999	86.326492999999999	98.223285000000004	111.097678
EscalH1.1G540500.1.v1.1	49.304329000000003	47.995711999999997	14.441386	48.768397999999998	46.398001999999998	90.621393999999995	47.735604000000002	17.969730999999999	17.213733999999999	20.531680000000001	15.293186	14.79439	20.256575000000002	19.083915000000001	18.712833	38.506458000000002
EscalH1.4G416200.1.v1.1	48.391922000000001	70.579380999999998	47.883892000000003	47.254984999999998	50.717506999999998	73.675837999999999	47.514733999999997	51.769630999999997	53.793812000000003	54.214896000000003	52.448056999999999	55.199627	53.607624999999999	50.527911000000003	53.473886999999998	50.993741
EscalH1.2G522800.1.v1.1	8.1809010000000004	8.8588039999999992	7.8852200000000003	7.9148909999999999	8.3164789999999993	9.3937240000000006	7.5973360000000003	4.6172680000000001	4.5862400000000001	2.5000749999999998	2.9031940000000001	3.4375559999999998	2.2903519999999999	2.7961770000000001	2.9511790000000002	1.784929
EscalH1.4G176700.1.v1.1	0.79227199999999998	0.52391100000000002	0.85223700000000002	1.008256	1.3372440000000001	0.83432899999999999	0.56657999999999997	0.240981	0.53524499999999997	0.18401600000000001	0.64129400000000003	0.87777400000000005	0.48637000000000002	0.45663599999999999	0.37576399999999999	0.30727900000000002
EscalH1.5G164400.1.v1.1	19.870038000000001	26.085096	20.185354	21.049204	20.178159999999998	22.899090000000001	20.480695999999998	19.812351	19.744698	18.580437	20.306032999999999	20.042051000000001	19.963657000000001	19.562125999999999	19.332977	16.415911999999999
EscalH1.3G236500.1.v1.1	0	0	0	0	0	0	0	0	0	0	0	0	0	0	0	0
EscalH1.1G580600.1.v1.1	0	0	0	0	0	0	0	0	0	0	0	0	0	0	0	0
EscalH1.2G139100.1.v1.1	0.68381000000000003	0.088108000000000006	0.49147099999999999	0.51801699999999995	0.39135599999999998	0.51838300000000004	0.44479200000000002	0.59740700000000002	0.33719100000000002	0.261959	0.185998	0.192443	0.34689999999999999	0.23980499999999999	0.43818200000000002	0.581044
EscalH1.2G409600.1.v1.1	0.031329999999999997	0.39606999999999998	0.40960800000000003	0	0.020757999999999999	0.29309499999999999	0	0.27840100000000001	0.18856000000000001	0.17614099999999999	0.219168	0.16445399999999999	0.198131	0.12039800000000001	0.12903100000000001	0.076594999999999996
EscalH1.6G072600.1.v1.1	0	0	0	0	0	0	0	0	0	0	0	0	0	0	0	0
EscalH1.3G122300.1.v1.1	10.82667	11.799149	10.397843999999999	9.8274899999999992	11.742470000000001	11.837588	11.054413	8.3968869999999995	8.0599329999999991	7.4738160000000002	7.0103689999999999	7.6467939999999999	7.2978949999999996	7.1593689999999999	6.8378009999999998	5.5824749999999996
EscalH1.1G322300.1.v1.1	3.8093970000000001	4.4081159999999997	3.8855010000000001	3.3357860000000001	3.9440629999999999	4.1363560000000001	3.5603600000000002	2.9608500000000002	2.3603830000000001	2.1694010000000001	2.03891	2.3456130000000002	2.107701	2.1211630000000001	1.8762570000000001	1.3044020000000001
EscalH1.4G427100.1.v1.1	1.565715	0.57269300000000001	0.96337600000000001	0.73912599999999995	1.0361910000000001	0.49304900000000002	1.0643290000000001	0.75979699999999994	0.66538799999999998	0.53920800000000002	0.64226399999999995	0.73949500000000001	0.71637099999999998	0.85329900000000003	0.84707200000000005	0.24770900000000001
EscalH1.5G345600.1.v1.1	3.660142	3.8024249999999999	3.6697000000000002	3.2330999999999999	3.9405549999999998	3.8177539999999999	3.0957479999999999	2.2223139999999999	2.1916540000000002	1.756532	1.8198700000000001	1.703881	1.751279	1.5977250000000001	1.4868570000000001	0.80176599999999998
EscalH1.1G211100.1.v1.1	0.144673	0.084089999999999998	0.052724	0.109594	0.16165099999999999	0.27593499999999999	0.35930899999999999	0.31420700000000001	0.27758300000000002	0.237981	0.197987	0.21543300000000001	0.30663200000000002	0.35868	0.39494299999999999	0.30329
EscalH1.2G048000.1.v1.1	0	0	0	0	0	0	0	0.115854	0	0	0	0	0	0	0	0
EscalH1.6G228800.1.v1.1	10.909585	14.255069000000001	11.963660000000001	10.982507	11.708594	14.007733999999999	10.784993	8.5446069999999992	8.0062789999999993	5.0522289999999996	6.5284380000000004	7.5074319999999997	6.4913540000000003	5.7546720000000002	6.0581170000000002	4.2045060000000003
[truncated: 28,110 more rows]
