# Supplementary material for: Conservation of the dehiscence zone gene regulatory network in dicots and the role of the SEEDSTICK ortholog of California poppy (Eschscholzia californica) in fruit development
Source: EvoDevo. 2024 Dec 27;15:16. doi: 10.1186/s13227-024-00236-0 (PMC11673373; doi:10.1186/s13227-024-00236-0)
Supplement: Supplementary file 9 — Supplementary material 9. [file 13227_2024_236_MOESM9_ESM.xlsx]

## Sheet: Primers
Supplemental Table 1: Primers used
Eschscholzia californica	qPCR EscaSTK fw	GCTTATGAATTATCCGTTCT
	qPCR EscaSTK rv	GCTTTGTCGCTTCTTGTT
	EcoRI EcSTK fw	ACTAGAATTCTTTGCAGAACTCAAACA
	BamHI EcSTK rv	ACTAGGATCCTGATTTCCAAGATG
Glycine max	G.max STK fw	CAGTTGGAGAATAGACTTGAAAGAGG
	G.max STK rv	TGGATTGAAGAAGTTACGGGAAG
	G.max STK2 fw	ACAACAAATCGGCAAGTGACC
	G.max STK2 rv	TGCTGTCGCAGCTTAGCAG
	Gm ACT2/7 fw	CTTCCCTCAGCACCTTCCAA
	Gm ACT2/7 rv	GGTCCAGCTTTCACACTCCAT
Pisum sativum	P.sativum STK fw	GAGCCGTGGAAGACTTTATGAG
	P.sativum STK rv	GCATCTGTATCTGTTGTCGCAGT
	PsACTINfw	CACAATTGGCGCTGAAAGAT
	PsACTIN rv	TAATTGAGTTAAATGTCGTCTCATGGA T
Vicia faba	V.faba STK fw	TAACGCTCAGTATTATCAGCAAGA
	V.faba STK rv	GAAGGCAAAGATTTTCATTTTCC
	V. faba Ubiquitin fw	TAGGCCTGTTCGTCTGGTTC
	V. faba Ubiquitin rv	AACCCATGCAGATCCAAATC

## Sheet: TPMs of DGE
	Fig. 2
	GeneName	DZ young replicate 1	DZ young replicate 2	DZ young replicate 4	valve young replicate 1	valve young replicate 2	valve young replicate 3	DZ old replicate 1	DZ old replicate 2	DZ old replicate 3	valve old replicate 1	valve old replicate 2	valve old replicate 3
	EscaAG1	102.918	137.516	101.509	101.091	116.41	85.1586	118.37	104.253	107.862	89.531	83.1154	82.7312
	EscaAG2	45.7993	38.5962	44.7654	6.50864	4.67563	5.57715	45.5443	49.824	63.2581	8.94149	8.74107	8.53359
	EscaAGL9	26.8104	35.9335	25.943	24.3817	26.5349	21.1086	15.8106	16.3594	17.4198	9.30758	9.68748	10.8012
	EscaKAN	4.79629	8.77028	4.13024	7.71852	9.08266	7.47312	3.21711	3.11895	2.49738	3.87096	4.22237	2.08494
	EscaPIDa	12.582	19.4418	11.4673	13.67	18.3873	13.7036	10.704	3.1985	3.16506	4.92795	5.26592	5.04546
	EscaPIN3	16.1843	33.8119	16.6351	20.5383	21.253	18.8489	15.6366	14.5099	16.6522	10.1767	10.2809	10.4305
	EscaAS1	15.473	15.7753	16.4411	23.3103	23.2553	25.5488	11.2849	4.77857	4.66754	5.06892	4.9765	5.14143
	EscamiR166a	3.5897	5.90379	3.31316	4.0225	9.40622	3.20378	3.78627	0.785518	0.932952	1.63315	1.88134	1.82583
	EscaYAB3	5.29723	13.6691	6.80217	32.8853	39.0046	29.0528	9.48334	2.45986	3.30464	11.3282	10.4497	9.30977
	EscaFUL1	20.9894	25.6755	21.7651	72.7063	79.3595	62.0778	38.3206	34.2487	33.8441	104.11	105.779	108.461
	EscaFUL2	9.77584	12.0624	9.55282	18.6564	24.6598	21.219	10.9565	8.99387	10.6349	12.2889	12.6306	15.9974
	EscaMYB26	0.045581	0.079277	0	0	0.071861	0.022539	129.546	200.672	177.287	9.70587	9.58922	10.5045
	EscaMYB85	1.48028	1.59423	2.07108	2.09048	2.1541	2.05467	16.0534	26.4662	20.8589	22.0224	21.4317	20.3452
	EcsaMYB57	40.1966	47.7138	42.077	18.961	25.6631	21.4994	6.50946	5.54021	4.4288	2.54717	2.09866	1.85459
	EscaZFP2	2.15284	2.77984	2.59052	1.13748	2.21648	0.987704	11.4451	17.7805	16.8507	4.33629	4.31768	3.83854
	EscaNF-YB3L	32.7612	41.8892	32.18	60.0286	71.5208	55.9251	26.6271	22.52	23.5369	42.8123	40.4551	39.4437
	EscaNFYB10	99.5828	110.159	100.107	95.4083	95.5611	88.9483	80.311	71.4772	75.33	68.2425	66.8562	67.9355
	EscaSTK	31.9727	10.5076	31.14	6.28641	12.1072	6.44896	38.7029	46.4211	54.9537	33.508	31.5994	30.8073
	EscaCRC	2.38547	5.11723	2.63528	3.67865	6.17791	5.39266	0.867545	0	0	0	0	0
	EscaAP2/EscaEAT3	2.28889	0.917679	1.978	0.723508	1.05028	0.498731	1.48155	2.25331	1.81423	0.840011	0.997165	1.14166
	Suppl. Fig.
	GeneName	DZ young replicate 1	DZ young replicate 2	DZ young replicate 4	valve young replicate 1	valve young replicate 2	valve young replicate 3	DZ old replicate 1	DZ old replicate 2	DZ old replicate 3	valve old replicate 1	valve old replicate 2	valve old replicate 3
	EscaAG2.2	3.28854	1.98485	2.62608	0.732672	0	0.476127	1.26587	6.84488	4.42028	0.457864	0.144967	0.587875
	EscaAGL9.3	3.09209	3.2309	2.68131	1.93424	2.08243	1.582	2.37263	3.10141	3.29027	1.93511	1.98067	2.63264
	EscaAGL9.4	0.242954	0.395055	0.244401	0.206783	0.222451	0.203341	0.223315	0.377915	0.259287	0.048107	0.229064	0.175203
	EscaPIF4.1	0.09404	0	0	0	0	0	0.158243	0	0	0	0	0
	EscaPIF4.2	0	0	0.487065	0	0	0	1.09041	0.593494	0	0	0	0
	EscaPIF4.3	0	0	0	0	0	0	0	0	0	0.100093	0	0
	EscaPIF4.4	7.51397	8.19035	7.05252	7.50479	9.08206	6.39936	8.0486	7.89705	9.89713	10.6059	12.2102	11.8643
	EscaPIF4.5	0	0	0	0	0	0	0	0	0	0	0	0
	EscaPIF4.6	0.785736	0.943865	0.800564	0.839156	1.02951	0.835036	1.03763	0.786741	0.581241	1.44188	1.83571	1.11616
	EscaCRC	2.38547	5.11723	2.63528	3.67865	6.17791	5.39266	0.867545	0	0	0	0	0
	EscaAP1.1	4.64779	0	2.21816	4.83257	6.9874	14.7915	4.12814	1.36582	1.98047	2.99132	5.1743	4.96555
	EscaAP1.2	1.75235	5.35259	5.50904	9.83503	10.0884	4.43051	4.35472	3.96937	5.33712	9.20118	5.52934	5.18416
	EscaKAN.2	2.82276	2.45421	3.39696	2.7612	3.15954	3.27337	2.2108	1.47796	2.32709	3.4482	3.61998	5.58121
	EscaKAN.3	4.35508	5.61685	3.74455	4.67447	6.94319	3.83986	4.70368	3.49877	4.11944	5.55427	5.02187	5.70119
	EscaAP2.1	2.28889	0.917679	1.978	0.723508	1.05028	0.498731	1.48155	2.25331	1.81423	0.840011	0.997165	1.14166
	EscaAP2.2	1.96197	2.47391	1.48375	1.83062	2.00981	1.32134	1.2494	0.308416	1.14681	1.20427	0.761137	0.844561
	EscaARF6.1	1.63197	1.92996	0	0.164582	0.983169	0.543805	0	0.308256	0.874902	0.646373	0.800761	2.16894
	EscaARF6.2	0	0	0	0	0	0	0	0	0	0	0	0
	EscaARF8.1	0.145529	0.070638	0.157041	0	0.191108	0.050699	0	0	0	0	0	0
	EscaARF8.2	1.11183	0.715042	0.383089	0.299477	0.23597	0.571941	0.395542	0	0.270378	0.069558	0.055086	0
	EscaARF8.3	0	0	0.553818	0	0.144669	0.132245	0.104813	0	0	0	0	0.116075
	EscaARF8.4	0	5.07445	1.95624	1.79238	0	10.5286	0	4.09523	0	2.02338	2.75581	1.57299
	EscaARF8.5	1.55245	0	0.936861	1.41062	1.24328	0.665304	0	0	3.13692	3.87311	0	0
	EscaADPG1.1	0	0	0.113555	0	0	0	0	0	0	0	0	0
	EscaADPG1.2	0	0	0	0.068805	0	0	0.233596	0	0.319143	0	0.028905	0
	EscaADPG2.1	0	0	0	0	0	0	0	0.231706	0	0	0	0
	EscaADPG2.2	0	0.036614	0	0	0.033186	0.125956	0	0	0	0	0	0
	EscaADPG2.3	0.049609	0.845423	0.083357	0.036197	0.139325	0.114471	0.757807	0.649439	0.933617	0.330901	0.407662	0.406299
	EscaWAG2.1	0.222948	0	0.191352	0	0.247351	0.295463	0	0	0	0	0	0
	EscaWAG2.2	0	0	0	0	0	0	0	0	0	0	0	0
	EscaWAG2.3	2.99788	1.75839	2.32347	2.83166	2.57443	2.51322	0.894922	0.179072	0.195708	0.286079	0.066164	0.125123
	EscaWAG2.4	2.16006	1.20352	2.05802	2.51499	1.73643	1.98909	1.01407	0.199702	0.144059	0.064375	0.233231	0.181972
	EscaPIDb.2	0.12965	0	0	0.298231	0	0	0	0	0	0	0	0
	EscaPIDb.3	0.149461	3.73167	0.636873	0	4.27972	1.93496	1.30071	1.32888	1.26836	1.76835	1.14407	1.58726
	EscaPIDb.4	7.28239	0	7.04965	0	6.3125	7.10192	0	3.97019	5.45496	5.87688	6.0812	6.82242
	EscaPIDb.5	1.95804	3.37325	3.14848	1.99433	4.27328	3.13796	1.32819	1.45497	1.14914	0.966467	0.298632	0
	EscaPIDb.6	0	9.79524	0	9.19142	0	0	5.96207	0	0	0	0	0
	EscaGA3ox1	4.20153	1.70312	3.6042	0.593863	0.476458	0.769907	1.75571	2.03017	2.51777	1.72156	2.01895	2.04319
	EscaBP.1	0	0	0	0	0	0	0	0	0	0	0	0
	EscaBP.2	0.317232	0.212966	0.281617	0.147307	0	0.205116	0.152495	0.192101	0.135494	0.04878	0	0
	EscaBP.3	0	0	0.120493	0	0.325662	0	0	0	0	0	0	0.031205
	EscaNTT.1	0.467216	0	0.202092	0	0	0.39412	0.320269	0.289926	0.403681	0.064701	0.198527	0.532539
	EscaNTT.2	0.876235	1.44076	0.905011	0.369723	0.23144	0.066679	2.16975	2.96224	2.72382	0.884865	0.896216	0.740386
	EscaWOX13	0.358323	0.360406	0.337228	0.341332	0.438738	0.529886	0.498732	0.27669	0.30552	0.363608	0.347047	0.357774
	EscaFIL/YAB1.1	0	0	0	0	0	0	0	0	0	0	0	0
	EscaFIL/YAB1.2	0.18082	0	0.236236	0	0	0	0	0	0	0	0	0
	EscaFIL/YAB1.3	0	0.08788	0	0	0	0	0	0	0	0	0	0
	EscaFIL/YAB1.4	0	0.112641	0	0	0	0	0	0	0	0	0	0
	EscaFIL/YAB1.5	0	0	0	0	0.063041	0.05946	0.031308	0.033498	0	0.030174	0	0.027376
	EscaAS1.1	1.15427	0.679657	0.861593	0.601367	0.82028	1.69739	0.280642	1.13886	0.627063	1.33087	0.911111	0.976449
	EscaAS1.2	0.238277	0	0	0.452207	0.550528	0.539329	0.059965	0.039198	0	0.119431	0.225038	0.160285
	EscaAS1.3	0.533571	0.558725	0.439996	0	1.22754	1.0641	0	0	0	0	0	0
	EscaAS1.4	0.741269	0.785954	0.372678	1.1997	0.539436	0.613737	0.865956	0.423901	0.667985	0.497854	0.374771	0.809072
	EscaAS1.5	0	0.150792	0.373117	0.367485	0	0	0	0	0	0	0	0
	EscaAS1.6	0	0	0	0	0	0	0	0	0	0	0	3.29262
	EscaAS1.10	0	0.924191	0.450276	0.388143	0.148564	0.638459	0	0	0	0.182576	0	0
	EscaAS1.11	0	0	0	0.07974	0	0	0	0	0	0	0	0
	EscaAS2.1	1.07236	1.43318	2.13152	1.1919	1.4604	1.28159	1.71522	1.38302	1.91052	2.60934	1.38675	1.66772
	EscaAS2.2	1.16524	0.808343	0.716156	1.11552	0.80107	1.01714	0.272252	0.566285	0.045842	0.171273	0.555324	0.634891
	EscaAS2.3	0.738183	3.38017	0	2.30967	3.33164	2.58326	2.07424	2.24758	2.3693	1.44993	2.13109	1.96154
	EscaAS2.4	0.312756	0	0	0	0	0	0.16475	0.138175	0.156667	0.0385	0.040466	0.086885
	EscaAS2.5	2.0413	0	2.57691	0	0	0.274365	0.100003	0	0	0.792378	0	0
	EscaSPT1.1	0	0.128299	0	0.129693	0	0.380248	0.86982	0.115205	0.343278	0.204264	0	0
	EscaSPT1.2	1.77905	2.21234	1.73813	1.2288	0.865197	0.421004	0.706814	1.20341	0.971244	0	0.304778	0.225946
	EscaSPT1.3	0	0	0.653389	0	0	0	0	0	0	0	0	0
	EscaSPT1.4	1.10816	1.21134	0.875055	0.417445	0.351323	0	0.283007	0.354646	0.169972	0.072367	0.084957	0
	EscaSPT1.5	0.169732	0	0	0.091706	0	0.489546	0.093178	0.123152	0.322545	0	0	0.120018
	EscaSPT2.1	3.89589	2.1352	2.95967	2.82042	2.34991	0	0.808084	0.243797	0	0.108352	0.198991	0
	EscaSPT2.2	0	0	0	0	0	3.02565	0	0	0	0	0	0.265923
	EscaSPT2.3	1.05405	0.986575	1.18205	0	0	0	0.214107	0	0	0	0	0
	EscaSPT2.4	0.805628	0.556632	0.637334	1.47226	1.35694	0.683482	0.08814	0.04998	0.332823	0	0	0
	EscaKAN2.1	0.411348	0.672435	1.37365	1.55811	0.921344	1.08562	0.275913	0.067816	0	0	0	0
	EscaAGL104	0	0.12092	0	0	0.074128	0	0	0	0	0.08809	0	0
	EscaORE1	0.024024	0.10494	0.081574	0.073031	0.09506	0.04225	0.080689	0.048613	0.007987	0.082449	0.068661	0.122824
	EscaSPL4	0.021663	0	0	0	0.028094	0.022319	0.024701	0	0	0.040985	0	0
	EcsaRVE6.1	1.11248	0.881002	0.750738	0.982243	1.62672	0.688131	1.48361	0.39805	0.848746	0.317575	0.103409	0
	EcsaRVE6.2	1.16179	4.01005	1.24454	1.78451	1.82445	1.11867	1.23301	1.4981	0.607502	1.56516	1.54002	1.48823
	EcsaRVE6.3	9.65957	7.59741	9.35037	6.33572	3.38806	7.35177	4.0712	4.45912	6.93241	3.97029	3.76513	5.70001
	EcsaRVE6.4	3.43645	1.92398	6.89905	5.55843	5.67985	3.47197	6.24566	3.13799	5.19772	4.12946	5.2481	3.37567
	EscaTRY.1	2.71453	3.92437	2.5007	4.52359	6.66482	3.70554	2.09191	0.776887	0.865665	1.47999	2.05408	1.48526
	EscaTRY.2	0.778518	1.73179	0.45227	1.52694	1.6327	1.09569	1.87109	2.00213	2.68125	3.78696	3.47836	3.87218
	EscaOBP4.1	0	0	0.700023	0.449065	0.49848	0.348502	0.34733	0.400801	0.643605	0.631144	0.847321	0.352913
	EscaOBP4.2	1.87406	1.79493	1.31062	0	0	0.090723	0.38546	0.08305	0.188227	0	0.072045	0.318607
